# Supplementary material for: Molecular epidemiology of Eimeria spp. parasites and the faecal microbiome of Indiana bats (Myotis sodalis): a non-invasive, multiplex metabarcode survey of an endangered species
Source: Microb Genom. 2025 Feb 26;11(2):001358. doi: 10.1099/mgen.0.001358 (PMC12282289; doi:10.1099/mgen.0.001358)
Supplement: Uncited Supplementary Material 1. [file mgen-11-01358-s001.xlsx]

## Sheet: SraRunTable
Run	Assay Type	AvgSpotLen	BARCODE	Bases	BioProject	BioSample	BioSampleModel	Bytes	Center Name	Collection_Date	Consent	DATASTORE filetype	DATASTORE provider	DATASTORE region	env_broad_scale	env_local_scale	env_medium	Experiment	geo_loc_name_country	geo_loc_name_country_continent	geo_loc_name	host_body_product	Host	HostID	Instrument	lat_lon	Library Name	LibraryLayout	LibrarySelection	LibrarySource	Organism	Platform	ReleaseDate	create_date	version	Sample Name	SRA Study	uniqueID	Description (from BioSample registry)
SRR28463304	AMPLICON	500	CACGAGATGA	173533000	PRJNA1092112	SAMN40620363	MIMARKS.survey,MIGS/MIMS/MIMARKS.host-associated	62421378	UNIVERSITY OF ILLINOIS URBANA-CHAMPAIGN	restricted access	public	fastq,run.zq,sra	gs,ncbi,s3	gs.US,ncbi.public,s3.us-east-1	restricted access	restricted access	restricted access	SRX24066205	uncalculated	uncalculated	restricted access	fecal sample	Myotis sodalis	MoHL_2022_004_MYSO	Illumina MiSeq	restricted access	341F3_806R5-MoHL_2022_004_MYSO	PAIRED	PCR	METAGENOMIC	bat gut metagenome	ILLUMINA	2024-03-26T00:00:00Z	2024-03-26T16:10:00Z	1	341F3_806R5-MoHL_2022_004_MYSO	SRP497945	341F3_806R5-MoHL_2022_004_MYSO	16s rRNA metagenome using primers targeting the microbiome
SRR28463303	AMPLICON	500	TATAGAGATC	182717000	PRJNA1092112	SAMN40620364	MIMARKS.survey,MIGS/MIMS/MIMARKS.host-associated	65817233	UNIVERSITY OF ILLINOIS URBANA-CHAMPAIGN	restricted access	public	fastq,run.zq,sra	gs,ncbi,s3	gs.US,ncbi.public,s3.us-east-1	restricted access	restricted access	restricted access	SRX24066206	uncalculated	uncalculated	restricted access	fecal sample	Myotis sodalis	MoHL_2022_007_MYSO	Illumina MiSeq	restricted access	341F3_806R5-MoHL_2022_007_MYSO	PAIRED	PCR	METAGENOMIC	bat gut metagenome	ILLUMINA	2024-03-26T00:00:00Z	2024-03-26T16:10:00Z	1	341F3_806R5-MoHL_2022_007_MYSO	SRP497945	341F3_806R5-MoHL_2022_007_MYSO	16s rRNA metagenome using primers targeting the microbiome
SRR28463302	AMPLICON	500	ACATAGTATC	164212000	PRJNA1092112	SAMN40620365	MIMARKS.survey,MIGS/MIMS/MIMARKS.host-associated	59145966	UNIVERSITY OF ILLINOIS URBANA-CHAMPAIGN	restricted access	public	fastq,run.zq,sra	gs,ncbi,s3	gs.US,ncbi.public,s3.us-east-1	restricted access	restricted access	restricted access	SRX24066207	uncalculated	uncalculated	restricted access	fecal sample	Myotis sodalis	MoHL_2022_008_MYSO	Illumina MiSeq	restricted access	341F3_806R5-MoHL_2022_008_MYSO	PAIRED	PCR	METAGENOMIC	bat gut metagenome	ILLUMINA	2024-03-26T00:00:00Z	2024-03-26T16:10:00Z	1	341F3_806R5-MoHL_2022_008_MYSO	SRP497945	341F3_806R5-MoHL_2022_008_MYSO	16s rRNA metagenome using primers targeting the microbiome
SRR28463301	AMPLICON	500	ATCACTCATA	236906500	PRJNA1092112	SAMN40620366	MIMARKS.survey,MIGS/MIMS/MIMARKS.host-associated	85176611	UNIVERSITY OF ILLINOIS URBANA-CHAMPAIGN	restricted access	public	fastq,run.zq,sra	gs,ncbi,s3	gs.US,ncbi.public,s3.us-east-1	restricted access	restricted access	restricted access	SRX24066208	uncalculated	uncalculated	restricted access	fecal sample	Myotis sodalis	MoHL_2022_012_MYSO	Illumina MiSeq	restricted access	341F3_806R5-MoHL_2022_012_MYSO	PAIRED	PCR	METAGENOMIC	bat gut metagenome	ILLUMINA	2024-03-26T00:00:00Z	2024-03-26T16:10:00Z	1	341F3_806R5-MoHL_2022_012_MYSO	SRP497945	341F3_806R5-MoHL_2022_012_MYSO	16s rRNA metagenome using primers targeting the microbiome
SRR28463300	AMPLICON	500	AGTCAGACGC	208679500	PRJNA1092112	SAMN40620367	MIMARKS.survey,MIGS/MIMS/MIMARKS.host-associated	76622712	UNIVERSITY OF ILLINOIS URBANA-CHAMPAIGN	restricted access	public	fastq,run.zq,sra	gs,ncbi,s3	gs.US,ncbi.public,s3.us-east-1	restricted access	restricted access	restricted access	SRX24066209	uncalculated	uncalculated	restricted access	fecal sample	Myotis sodalis	MoHL_2022_013_MYSO	Illumina MiSeq	restricted access	341F3_806R5-MoHL_2022_013_MYSO	PAIRED	PCR	METAGENOMIC	bat gut metagenome	ILLUMINA	2024-03-26T00:00:00Z	2024-03-26T16:10:00Z	1	341F3_806R5-MoHL_2022_013_MYSO	SRP497945	341F3_806R5-MoHL_2022_013_MYSO	16s rRNA metagenome using primers targeting the microbiome
SRR28463299	AMPLICON	500	GACGATCGCA	207486500	PRJNA1092112	SAMN40620368	MIMARKS.survey,MIGS/MIMS/MIMARKS.host-associated	74518168	UNIVERSITY OF ILLINOIS URBANA-CHAMPAIGN	restricted access	public	fastq,run.zq,sra	gs,ncbi,s3	gs.US,ncbi.public,s3.us-east-1	restricted access	restricted access	restricted access	SRX24066210	uncalculated	uncalculated	restricted access	fecal sample	Myotis sodalis	MoHL_2022_015_MYSO	Illumina MiSeq	restricted access	341F3_806R5-MoHL_2022_015_MYSO	PAIRED	PCR	METAGENOMIC	bat gut metagenome	ILLUMINA	2024-03-26T00:00:00Z	2024-03-26T16:10:00Z	1	341F3_806R5-MoHL_2022_015_MYSO	SRP497945	341F3_806R5-MoHL_2022_015_MYSO	16s rRNA metagenome using primers targeting the microbiome
SRR28463298	AMPLICON	500	ACGCACATAT	123553000	PRJNA1092112	SAMN40620369	MIMARKS.survey,MIGS/MIMS/MIMARKS.host-associated	44430619	UNIVERSITY OF ILLINOIS URBANA-CHAMPAIGN	restricted access	public	fastq,run.zq,sra	gs,ncbi,s3	gs.US,ncbi.public,s3.us-east-1	restricted access	restricted access	restricted access	SRX24066211	uncalculated	uncalculated	restricted access	fecal sample	Myotis sodalis	MoHL_2022_016_MYSO	Illumina MiSeq	restricted access	341F3_806R5-MoHL_2022_016_MYSO	PAIRED	PCR	METAGENOMIC	bat gut metagenome	ILLUMINA	2024-03-26T00:00:00Z	2024-03-26T16:10:00Z	1	341F3_806R5-MoHL_2022_016_MYSO	SRP497945	341F3_806R5-MoHL_2022_016_MYSO	16s rRNA metagenome using primers targeting the microbiome
SRR28463296	AMPLICON	500	TCGATATCTA	183154000	PRJNA1092112	SAMN40620370	MIMARKS.survey,MIGS/MIMS/MIMARKS.host-associated	65380411	UNIVERSITY OF ILLINOIS URBANA-CHAMPAIGN	restricted access	public	fastq,run.zq,sra	gs,ncbi,s3	gs.US,ncbi.public,s3.us-east-1	restricted access	restricted access	restricted access	SRX24066213	uncalculated	uncalculated	restricted access	fecal sample	Myotis sodalis	MoHL_2022_018_MYSO	Illumina MiSeq	restricted access	341F3_806R5-MoHL_2022_018_MYSO	PAIRED	PCR	METAGENOMIC	bat gut metagenome	ILLUMINA	2024-03-26T00:00:00Z	2024-03-26T16:10:00Z	1	341F3_806R5-MoHL_2022_018_MYSO	SRP497945	341F3_806R5-MoHL_2022_018_MYSO	16s rRNA metagenome using primers targeting the microbiome
SRR28463295	AMPLICON	500	ATGTATAGTC	173067500	PRJNA1092112	SAMN40620371	MIMARKS.survey,MIGS/MIMS/MIMARKS.host-associated	62556021	UNIVERSITY OF ILLINOIS URBANA-CHAMPAIGN	restricted access	public	fastq,run.zq,sra	gs,ncbi,s3	gs.US,ncbi.public,s3.us-east-1	restricted access	restricted access	restricted access	SRX24066214	uncalculated	uncalculated	restricted access	fecal sample	Myotis sodalis	MoHL_2022_019_MYSO	Illumina MiSeq	restricted access	341F3_806R5-MoHL_2022_019_MYSO	PAIRED	PCR	METAGENOMIC	bat gut metagenome	ILLUMINA	2024-03-26T00:00:00Z	2024-03-26T16:10:00Z	1	341F3_806R5-MoHL_2022_019_MYSO	SRP497945	341F3_806R5-MoHL_2022_019_MYSO	16s rRNA metagenome using primers targeting the microbiome
SRR28463294	AMPLICON	500	AGCTCTGTGA	170429500	PRJNA1092112	SAMN40620372	MIMARKS.survey,MIGS/MIMS/MIMARKS.host-associated	61661010	UNIVERSITY OF ILLINOIS URBANA-CHAMPAIGN	restricted access	public	fastq,run.zq,sra	gs,ncbi,s3	gs.US,ncbi.public,s3.us-east-1	restricted access	restricted access	restricted access	SRX24066215	uncalculated	uncalculated	restricted access	fecal sample	Myotis sodalis	MoHL_2022_020_MYSO	Illumina MiSeq	restricted access	341F3_806R5-MoHL_2022_020_MYSO	PAIRED	PCR	METAGENOMIC	bat gut metagenome	ILLUMINA	2024-03-26T00:00:00Z	2024-03-26T16:10:00Z	1	341F3_806R5-MoHL_2022_020_MYSO	SRP497945	341F3_806R5-MoHL_2022_020_MYSO	16s rRNA metagenome using primers targeting the microbiome
SRR28463293	AMPLICON	500	ACGATACACT	212724500	PRJNA1092112	SAMN40620373	MIMARKS.survey,MIGS/MIMS/MIMARKS.host-associated	76440119	UNIVERSITY OF ILLINOIS URBANA-CHAMPAIGN	restricted access	public	fastq,run.zq,sra	gs,ncbi,s3	gs.US,ncbi.public,s3.us-east-1	restricted access	restricted access	restricted access	SRX24066216	uncalculated	uncalculated	restricted access	fecal sample	Myotis sodalis	MoHL_2022_022_MYSO	Illumina MiSeq	restricted access	341F3_806R5-MoHL_2022_022_MYSO	PAIRED	PCR	METAGENOMIC	bat gut metagenome	ILLUMINA	2024-03-26T00:00:00Z	2024-03-26T16:10:00Z	1	341F3_806R5-MoHL_2022_022_MYSO	SRP497945	341F3_806R5-MoHL_2022_022_MYSO	16s rRNA metagenome using primers targeting the microbiome
SRR28463292	AMPLICON	500	TCATCATGCG	192322000	PRJNA1092112	SAMN40620374	MIMARKS.survey,MIGS/MIMS/MIMARKS.host-associated	69557956	UNIVERSITY OF ILLINOIS URBANA-CHAMPAIGN	restricted access	public	fastq,run.zq,sra	gs,ncbi,s3	gs.US,ncbi.public,s3.us-east-1	restricted access	restricted access	restricted access	SRX24066217	uncalculated	uncalculated	restricted access	fecal sample	Myotis sodalis	MoHL_2022_023_MYSO	Illumina MiSeq	restricted access	341F3_806R5-MoHL_2022_023_MYSO	PAIRED	PCR	METAGENOMIC	bat gut metagenome	ILLUMINA	2024-03-26T00:00:00Z	2024-03-26T16:10:00Z	1	341F3_806R5-MoHL_2022_023_MYSO	SRP497945	341F3_806R5-MoHL_2022_023_MYSO	16s rRNA metagenome using primers targeting the microbiome
SRR28463291	AMPLICON	500	ACGTGCTCTG	114865500	PRJNA1092112	SAMN40620375	MIMARKS.survey,MIGS/MIMS/MIMARKS.host-associated	41561005	UNIVERSITY OF ILLINOIS URBANA-CHAMPAIGN	restricted access	public	fastq,run.zq,sra	gs,ncbi,s3	gs.US,ncbi.public,s3.us-east-1	restricted access	restricted access	restricted access	SRX24066218	uncalculated	uncalculated	restricted access	fecal sample	Myotis sodalis	MoHL_2022_024_MYSO	Illumina MiSeq	restricted access	341F3_806R5-MoHL_2022_024_MYSO	PAIRED	PCR	METAGENOMIC	bat gut metagenome	ILLUMINA	2024-03-26T00:00:00Z	2024-03-26T16:10:00Z	1	341F3_806R5-MoHL_2022_024_MYSO	SRP497945	341F3_806R5-MoHL_2022_024_MYSO	16s rRNA metagenome using primers targeting the microbiome
SRR28463290	AMPLICON	500	TACATGATAG	168890000	PRJNA1092112	SAMN40620376	MIMARKS.survey,MIGS/MIMS/MIMARKS.host-associated	60722654	UNIVERSITY OF ILLINOIS URBANA-CHAMPAIGN	restricted access	public	fastq,run.zq,sra	gs,ncbi,s3	gs.US,ncbi.public,s3.us-east-1	restricted access	restricted access	restricted access	SRX24066219	uncalculated	uncalculated	restricted access	fecal sample	Myotis sodalis	MoHL_2022_025_MYSO	Illumina MiSeq	restricted access	341F3_806R5-MoHL_2022_025_MYSO	PAIRED	PCR	METAGENOMIC	bat gut metagenome	ILLUMINA	2024-03-26T00:00:00Z	2024-03-26T16:10:00Z	1	341F3_806R5-MoHL_2022_025_MYSO	SRP497945	341F3_806R5-MoHL_2022_025_MYSO	16s rRNA metagenome using primers targeting the microbiome
SRR28463779	AMPLICON	500	ACAGTCATAT	197910000	PRJNA1092112	SAMN40620377	MIMARKS.survey,MIGS/MIMS/MIMARKS.host-associated	71304296	UNIVERSITY OF ILLINOIS URBANA-CHAMPAIGN	restricted access	public	fastq,run.zq,sra	gs,ncbi,s3	gs.US,ncbi.public,s3.us-east-1	restricted access	restricted access	restricted access	SRX24066220	uncalculated	uncalculated	restricted access	fecal sample	Myotis sodalis	MoHL_2022_026_MYSO	Illumina MiSeq	restricted access	341F3_806R5-MoHL_2022_026_MYSO	PAIRED	PCR	METAGENOMIC	bat gut metagenome	ILLUMINA	2024-03-26T00:00:00Z	2024-03-26T16:11:00Z	1	341F3_806R5-MoHL_2022_026_MYSO	SRP497945	341F3_806R5-MoHL_2022_026_MYSO	16s rRNA metagenome using primers targeting the microbiome
SRR28463778	AMPLICON	500	ATGTCATGCT	213983000	PRJNA1092112	SAMN40620378	MIMARKS.survey,MIGS/MIMS/MIMARKS.host-associated	77567420	UNIVERSITY OF ILLINOIS URBANA-CHAMPAIGN	restricted access	public	fastq,run.zq,sra	gs,ncbi,s3	gs.US,ncbi.public,s3.us-east-1	restricted access	restricted access	restricted access	SRX24066921	uncalculated	uncalculated	restricted access	fecal sample	Myotis sodalis	MoHL_2022_027_MYSO	Illumina MiSeq	restricted access	341F3_806R5-MoHL_2022_027_MYSO	PAIRED	PCR	METAGENOMIC	bat gut metagenome	ILLUMINA	2024-03-26T00:00:00Z	2024-03-26T16:11:00Z	1	341F3_806R5-MoHL_2022_027_MYSO	SRP497945	341F3_806R5-MoHL_2022_027_MYSO	16s rRNA metagenome using primers targeting the microbiome
SRR28463777	AMPLICON	500	AGCGAGTATG	195497500	PRJNA1092112	SAMN40620379	MIMARKS.survey,MIGS/MIMS/MIMARKS.host-associated	70224732	UNIVERSITY OF ILLINOIS URBANA-CHAMPAIGN	restricted access	public	fastq,run.zq,sra	gs,ncbi,s3	gs.US,ncbi.public,s3.us-east-1	restricted access	restricted access	restricted access	SRX24066922	uncalculated	uncalculated	restricted access	fecal sample	Myotis sodalis	MoHL_2022_028_MYSO	Illumina MiSeq	restricted access	341F3_806R5-MoHL_2022_028_MYSO	PAIRED	PCR	METAGENOMIC	bat gut metagenome	ILLUMINA	2024-03-26T00:00:00Z	2024-03-26T16:11:00Z	1	341F3_806R5-MoHL_2022_028_MYSO	SRP497945	341F3_806R5-MoHL_2022_028_MYSO	16s rRNA metagenome using primers targeting the microbiome
SRR28463775	AMPLICON	500	ACATGTCTGA	185080500	PRJNA1092112	SAMN40620380	MIMARKS.survey,MIGS/MIMS/MIMARKS.host-associated	66544618	UNIVERSITY OF ILLINOIS URBANA-CHAMPAIGN	restricted access	public	fastq,run.zq,sra	gs,ncbi,s3	gs.US,ncbi.public,s3.us-east-1	restricted access	restricted access	restricted access	SRX24066924	uncalculated	uncalculated	restricted access	fecal sample	Myotis sodalis	MoHL_2022_029_MYSO	Illumina MiSeq	restricted access	341F3_806R5-MoHL_2022_029_MYSO	PAIRED	PCR	METAGENOMIC	bat gut metagenome	ILLUMINA	2024-03-26T00:00:00Z	2024-03-26T16:11:00Z	1	341F3_806R5-MoHL_2022_029_MYSO	SRP497945	341F3_806R5-MoHL_2022_029_MYSO	16s rRNA metagenome using primers targeting the microbiome
SRR28463774	AMPLICON	500	ACGATCACAT	130546000	PRJNA1092112	SAMN40620381	MIMARKS.survey,MIGS/MIMS/MIMARKS.host-associated	46676431	UNIVERSITY OF ILLINOIS URBANA-CHAMPAIGN	restricted access	public	fastq,run.zq,sra	gs,ncbi,s3	gs.US,ncbi.public,s3.us-east-1	restricted access	restricted access	restricted access	SRX24066925	uncalculated	uncalculated	restricted access	fecal sample	Myotis sodalis	MoHL_2022_030_MYSO	Illumina MiSeq	restricted access	341F3_806R5-MoHL_2022_030_MYSO	PAIRED	PCR	METAGENOMIC	bat gut metagenome	ILLUMINA	2024-03-26T00:00:00Z	2024-03-26T16:11:00Z	1	341F3_806R5-MoHL_2022_030_MYSO	SRP497945	341F3_806R5-MoHL_2022_030_MYSO	16s rRNA metagenome using primers targeting the microbiome
SRR28463773	AMPLICON	500	TGAGATCATA	183647500	PRJNA1092112	SAMN40620382	MIMARKS.survey,MIGS/MIMS/MIMARKS.host-associated	65995623	UNIVERSITY OF ILLINOIS URBANA-CHAMPAIGN	restricted access	public	fastq,run.zq,sra	gs,ncbi,s3	gs.US,ncbi.public,s3.us-east-1	restricted access	restricted access	restricted access	SRX24066926	uncalculated	uncalculated	restricted access	fecal sample	Myotis sodalis	MoHL_2022_031_MYSO	Illumina MiSeq	restricted access	341F3_806R5-MoHL_2022_031_MYSO	PAIRED	PCR	METAGENOMIC	bat gut metagenome	ILLUMINA	2024-03-26T00:00:00Z	2024-03-26T16:11:00Z	1	341F3_806R5-MoHL_2022_031_MYSO	SRP497945	341F3_806R5-MoHL_2022_031_MYSO	16s rRNA metagenome using primers targeting the microbiome
SRR28463772	AMPLICON	500	ACATATACGT	155563000	PRJNA1092112	SAMN40620383	MIMARKS.survey,MIGS/MIMS/MIMARKS.host-associated	56099910	UNIVERSITY OF ILLINOIS URBANA-CHAMPAIGN	restricted access	public	fastq,run.zq,sra	gs,ncbi,s3	gs.US,ncbi.public,s3.us-east-1	restricted access	restricted access	restricted access	SRX24066927	uncalculated	uncalculated	restricted access	fecal sample	Myotis sodalis	MoHL_2022_032_MYSO	Illumina MiSeq	restricted access	341F3_806R5-MoHL_2022_032_MYSO	PAIRED	PCR	METAGENOMIC	bat gut metagenome	ILLUMINA	2024-03-26T00:00:00Z	2024-03-26T16:11:00Z	1	341F3_806R5-MoHL_2022_032_MYSO	SRP497945	341F3_806R5-MoHL_2022_032_MYSO	16s rRNA metagenome using primers targeting the microbiome
SRR28463771	AMPLICON	500	GCTGACAGAG	172636500	PRJNA1092112	SAMN40620384	MIMARKS.survey,MIGS/MIMS/MIMARKS.host-associated	62726839	UNIVERSITY OF ILLINOIS URBANA-CHAMPAIGN	restricted access	public	fastq,run.zq,sra	gs,ncbi,s3	gs.US,ncbi.public,s3.us-east-1	restricted access	restricted access	restricted access	SRX24066928	uncalculated	uncalculated	restricted access	fecal sample	Myotis sodalis	MoHL_2022_033_MYSO	Illumina MiSeq	restricted access	341F3_806R5-MoHL_2022_033_MYSO	PAIRED	PCR	METAGENOMIC	bat gut metagenome	ILLUMINA	2024-03-26T00:00:00Z	2024-03-26T16:11:00Z	1	341F3_806R5-MoHL_2022_033_MYSO	SRP497945	341F3_806R5-MoHL_2022_033_MYSO	16s rRNA metagenome using primers targeting the microbiome
SRR28463770	AMPLICON	500	ATCGCTACAT	189414000	PRJNA1092112	SAMN40620385	MIMARKS.survey,MIGS/MIMS/MIMARKS.host-associated	67931842	UNIVERSITY OF ILLINOIS URBANA-CHAMPAIGN	restricted access	public	fastq,run.zq,sra	gs,ncbi,s3	gs.US,ncbi.public,s3.us-east-1	restricted access	restricted access	restricted access	SRX24066929	uncalculated	uncalculated	restricted access	fecal sample	Myotis sodalis	MoHL_2022_034_MYSO	Illumina MiSeq	restricted access	341F3_806R5-MoHL_2022_034_MYSO	PAIRED	PCR	METAGENOMIC	bat gut metagenome	ILLUMINA	2024-03-26T00:00:00Z	2024-03-26T16:11:00Z	1	341F3_806R5-MoHL_2022_034_MYSO	SRP497945	341F3_806R5-MoHL_2022_034_MYSO	16s rRNA metagenome using primers targeting the microbiome
SRR28463769	AMPLICON	500	AGTCATCGCA	185249500	PRJNA1092112	SAMN40620386	MIMARKS.survey,MIGS/MIMS/MIMARKS.host-associated	67109830	UNIVERSITY OF ILLINOIS URBANA-CHAMPAIGN	restricted access	public	fastq,run.zq,sra	gs,ncbi,s3	gs.US,ncbi.public,s3.us-east-1	restricted access	restricted access	restricted access	SRX24066930	uncalculated	uncalculated	restricted access	fecal sample	Myotis sodalis	MoHL_2022_035_MYSO	Illumina MiSeq	restricted access	341F3_806R5-MoHL_2022_035_MYSO	PAIRED	PCR	METAGENOMIC	bat gut metagenome	ILLUMINA	2024-03-26T00:00:00Z	2024-03-26T16:11:00Z	1	341F3_806R5-MoHL_2022_035_MYSO	SRP497945	341F3_806R5-MoHL_2022_035_MYSO	16s rRNA metagenome using primers targeting the microbiome
SRR28463768	AMPLICON	500	AGTGTACTCA	122901000	PRJNA1092112	SAMN40620387	MIMARKS.survey,MIGS/MIMS/MIMARKS.host-associated	44464378	UNIVERSITY OF ILLINOIS URBANA-CHAMPAIGN	restricted access	public	fastq,run.zq,sra	gs,ncbi,s3	gs.US,ncbi.public,s3.us-east-1	restricted access	restricted access	restricted access	SRX24066931	uncalculated	uncalculated	restricted access	fecal sample	Myotis sodalis	MoHL_2022_036_MYSO	Illumina MiSeq	restricted access	341F3_806R5-MoHL_2022_036_MYSO	PAIRED	PCR	METAGENOMIC	bat gut metagenome	ILLUMINA	2024-03-26T00:00:00Z	2024-03-26T16:11:00Z	1	341F3_806R5-MoHL_2022_036_MYSO	SRP497945	341F3_806R5-MoHL_2022_036_MYSO	16s rRNA metagenome using primers targeting the microbiome
SRR28463767	AMPLICON	500	CTACATACTA	228636500	PRJNA1092112	SAMN40620388	MIMARKS.survey,MIGS/MIMS/MIMARKS.host-associated	83496185	UNIVERSITY OF ILLINOIS URBANA-CHAMPAIGN	restricted access	public	fastq,run.zq,sra	gs,ncbi,s3	gs.US,ncbi.public,s3.us-east-1	restricted access	restricted access	restricted access	SRX24066932	uncalculated	uncalculated	restricted access	fecal sample	Myotis sodalis	MoHL_2022_037_MYSO	Illumina MiSeq	restricted access	341F3_806R5-MoHL_2022_037_MYSO	PAIRED	PCR	METAGENOMIC	bat gut metagenome	ILLUMINA	2024-03-26T00:00:00Z	2024-03-26T16:11:00Z	1	341F3_806R5-MoHL_2022_037_MYSO	SRP497945	341F3_806R5-MoHL_2022_037_MYSO	16s rRNA metagenome using primers targeting the microbiome
SRR28463766	AMPLICON	500	AGCATCTATA	182115000	PRJNA1092112	SAMN40620389	MIMARKS.survey,MIGS/MIMS/MIMARKS.host-associated	65610661	UNIVERSITY OF ILLINOIS URBANA-CHAMPAIGN	restricted access	public	fastq,run.zq,sra	gs,ncbi,s3	gs.US,ncbi.public,s3.us-east-1	restricted access	restricted access	restricted access	SRX24066933	uncalculated	uncalculated	restricted access	fecal sample	Myotis sodalis	MoHL_2022_040_MYSO	Illumina MiSeq	restricted access	341F3_806R5-MoHL_2022_040_MYSO	PAIRED	PCR	METAGENOMIC	bat gut metagenome	ILLUMINA	2024-03-26T00:00:00Z	2024-03-26T16:11:00Z	1	341F3_806R5-MoHL_2022_040_MYSO	SRP497945	341F3_806R5-MoHL_2022_040_MYSO	16s rRNA metagenome using primers targeting the microbiome
SRR28463764	AMPLICON	500	ATACAGTCTC	181861000	PRJNA1092112	SAMN40620390	MIMARKS.survey,MIGS/MIMS/MIMARKS.host-associated	65944642	UNIVERSITY OF ILLINOIS URBANA-CHAMPAIGN	restricted access	public	fastq,run.zq,sra	gs,ncbi,s3	gs.US,ncbi.public,s3.us-east-1	restricted access	restricted access	restricted access	SRX24066935	uncalculated	uncalculated	restricted access	fecal sample	Myotis sodalis	MoHL_2022_041_MYSO	Illumina MiSeq	restricted access	341F3_806R5-MoHL_2022_041_MYSO	PAIRED	PCR	METAGENOMIC	bat gut metagenome	ILLUMINA	2024-03-26T00:00:00Z	2024-03-26T16:11:00Z	1	341F3_806R5-MoHL_2022_041_MYSO	SRP497945	341F3_806R5-MoHL_2022_041_MYSO	16s rRNA metagenome using primers targeting the microbiome
SRR28463763	AMPLICON	500	ATGCTAGAGA	231756500	PRJNA1092112	SAMN40620391	MIMARKS.survey,MIGS/MIMS/MIMARKS.host-associated	83382322	UNIVERSITY OF ILLINOIS URBANA-CHAMPAIGN	restricted access	public	fastq,run.zq,sra	gs,ncbi,s3	gs.US,ncbi.public,s3.us-east-1	restricted access	restricted access	restricted access	SRX24066936	uncalculated	uncalculated	restricted access	fecal sample	Myotis sodalis	MoHL_2022_042_MYSO	Illumina MiSeq	restricted access	341F3_806R5-MoHL_2022_042_MYSO	PAIRED	PCR	METAGENOMIC	bat gut metagenome	ILLUMINA	2024-03-26T00:00:00Z	2024-03-26T16:11:00Z	1	341F3_806R5-MoHL_2022_042_MYSO	SRP497945	341F3_806R5-MoHL_2022_042_MYSO	16s rRNA metagenome using primers targeting the microbiome
SRR28463762	AMPLICON	500	TAGCATACAG	184844000	PRJNA1092112	SAMN40620392	MIMARKS.survey,MIGS/MIMS/MIMARKS.host-associated	67232290	UNIVERSITY OF ILLINOIS URBANA-CHAMPAIGN	restricted access	public	fastq,run.zq,sra	gs,ncbi,s3	gs.US,ncbi.public,s3.us-east-1	restricted access	restricted access	restricted access	SRX24066937	uncalculated	uncalculated	restricted access	fecal sample	Myotis sodalis	MoHL_2022_044_MYSO	Illumina MiSeq	restricted access	341F3_806R5-MoHL_2022_044_MYSO	PAIRED	PCR	METAGENOMIC	bat gut metagenome	ILLUMINA	2024-03-26T00:00:00Z	2024-03-26T16:11:00Z	1	341F3_806R5-MoHL_2022_044_MYSO	SRP497945	341F3_806R5-MoHL_2022_044_MYSO	16s rRNA metagenome using primers targeting the microbiome
SRR28463761	AMPLICON	500	ATCAGTGTAT	214391500	PRJNA1092112	SAMN40620393	MIMARKS.survey,MIGS/MIMS/MIMARKS.host-associated	78172814	UNIVERSITY OF ILLINOIS URBANA-CHAMPAIGN	restricted access	public	fastq,run.zq,sra	gs,ncbi,s3	gs.US,ncbi.public,s3.us-east-1	restricted access	restricted access	restricted access	SRX24066938	uncalculated	uncalculated	restricted access	fecal sample	Myotis sodalis	MoHL_2022_048_MYSO	Illumina MiSeq	restricted access	341F3_806R5-MoHL_2022_048_MYSO	PAIRED	PCR	METAGENOMIC	bat gut metagenome	ILLUMINA	2024-03-26T00:00:00Z	2024-03-26T16:11:00Z	1	341F3_806R5-MoHL_2022_048_MYSO	SRP497945	341F3_806R5-MoHL_2022_048_MYSO	16s rRNA metagenome using primers targeting the microbiome
SRR28463760	AMPLICON	500	AGACTATATC	185885000	PRJNA1092112	SAMN40620394	MIMARKS.survey,MIGS/MIMS/MIMARKS.host-associated	67083632	UNIVERSITY OF ILLINOIS URBANA-CHAMPAIGN	restricted access	public	fastq,run.zq,sra	gs,ncbi,s3	gs.US,ncbi.public,s3.us-east-1	restricted access	restricted access	restricted access	SRX24066939	uncalculated	uncalculated	restricted access	fecal sample	Myotis sodalis	MoHP_2022_050_MYSO	Illumina MiSeq	restricted access	341F3_806R5-MoHP_2022_050_MYSO	PAIRED	PCR	METAGENOMIC	bat gut metagenome	ILLUMINA	2024-03-26T00:00:00Z	2024-03-26T16:11:00Z	1	341F3_806R5-MoHP_2022_050_MYSO	SRP497945	341F3_806R5-MoHP_2022_050_MYSO	16s rRNA metagenome using primers targeting the microbiome
SRR28463759	AMPLICON	500	CATAGACGTG	226833000	PRJNA1092112	SAMN40620395	MIMARKS.survey,MIGS/MIMS/MIMARKS.host-associated	82263366	UNIVERSITY OF ILLINOIS URBANA-CHAMPAIGN	restricted access	public	fastq,run.zq,sra	gs,ncbi,s3	gs.US,ncbi.public,s3.us-east-1	restricted access	restricted access	restricted access	SRX24066940	uncalculated	uncalculated	restricted access	fecal sample	Myotis sodalis	MoHP_2022_051_MYSO	Illumina MiSeq	restricted access	341F3_806R5-MoHP_2022_051_MYSO	PAIRED	PCR	METAGENOMIC	bat gut metagenome	ILLUMINA	2024-03-26T00:00:00Z	2024-03-26T16:11:00Z	1	341F3_806R5-MoHP_2022_051_MYSO	SRP497945	341F3_806R5-MoHP_2022_051_MYSO	16s rRNA metagenome using primers targeting the microbiome
SRR28463758	AMPLICON	500	AGCAGTACTC	196280000	PRJNA1092112	SAMN40620396	MIMARKS.survey,MIGS/MIMS/MIMARKS.host-associated	70657163	UNIVERSITY OF ILLINOIS URBANA-CHAMPAIGN	restricted access	public	fastq,run.zq,sra	gs,ncbi,s3	gs.US,ncbi.public,s3.us-east-1	restricted access	restricted access	restricted access	SRX24066941	uncalculated	uncalculated	restricted access	fecal sample	Myotis sodalis	MoHP_2022_054_MYSO	Illumina MiSeq	restricted access	341F3_806R5-MoHP_2022_054_MYSO	PAIRED	PCR	METAGENOMIC	bat gut metagenome	ILLUMINA	2024-03-26T00:00:00Z	2024-03-26T16:11:00Z	1	341F3_806R5-MoHP_2022_054_MYSO	SRP497945	341F3_806R5-MoHP_2022_054_MYSO	16s rRNA metagenome using primers targeting the microbiome
SRR28463757	AMPLICON	500	AGAGTCGCGT	212728500	PRJNA1092112	SAMN40620397	MIMARKS.survey,MIGS/MIMS/MIMARKS.host-associated	76230706	UNIVERSITY OF ILLINOIS URBANA-CHAMPAIGN	restricted access	public	fastq,run.zq,sra	gs,ncbi,s3	gs.US,ncbi.public,s3.us-east-1	restricted access	restricted access	restricted access	SRX24066942	uncalculated	uncalculated	restricted access	fecal sample	Myotis sodalis	MoHP_2022_055_MYSO	Illumina MiSeq	restricted access	341F3_806R5-MoHP_2022_055_MYSO	PAIRED	PCR	METAGENOMIC	bat gut metagenome	ILLUMINA	2024-03-26T00:00:00Z	2024-03-26T16:11:00Z	1	341F3_806R5-MoHP_2022_055_MYSO	SRP497945	341F3_806R5-MoHP_2022_055_MYSO	16s rRNA metagenome using primers targeting the microbiome
SRR28463756	AMPLICON	500	GATATATGTC	167058500	PRJNA1092112	SAMN40620398	MIMARKS.survey,MIGS/MIMS/MIMARKS.host-associated	60029464	UNIVERSITY OF ILLINOIS URBANA-CHAMPAIGN	restricted access	public	fastq,run.zq,sra	gs,ncbi,s3	gs.US,ncbi.public,s3.us-east-1	restricted access	restricted access	restricted access	SRX24066943	uncalculated	uncalculated	restricted access	fecal sample	Myotis sodalis	MoHP_2022_057_MYSO	Illumina MiSeq	restricted access	341F3_806R5-MoHP_2022_057_MYSO	PAIRED	PCR	METAGENOMIC	bat gut metagenome	ILLUMINA	2024-03-26T00:00:00Z	2024-03-26T16:11:00Z	1	341F3_806R5-MoHP_2022_057_MYSO	SRP497945	341F3_806R5-MoHP_2022_057_MYSO	16s rRNA metagenome using primers targeting the microbiome
SRR28463755	AMPLICON	500	ATCATATCTC	187496500	PRJNA1092112	SAMN40620399	MIMARKS.survey,MIGS/MIMS/MIMARKS.host-associated	67439419	UNIVERSITY OF ILLINOIS URBANA-CHAMPAIGN	restricted access	public	fastq,run.zq,sra	gs,ncbi,s3	gs.US,ncbi.public,s3.us-east-1	restricted access	restricted access	restricted access	SRX24066944	uncalculated	uncalculated	restricted access	fecal sample	Myotis sodalis	MoHP_2022_058_MYSO	Illumina MiSeq	restricted access	341F3_806R5-MoHP_2022_058_MYSO	PAIRED	PCR	METAGENOMIC	bat gut metagenome	ILLUMINA	2024-03-26T00:00:00Z	2024-03-26T16:11:00Z	1	341F3_806R5-MoHP_2022_058_MYSO	SRP497945	341F3_806R5-MoHP_2022_058_MYSO	16s rRNA metagenome using primers targeting the microbiome
SRR28463752	AMPLICON	500	CAGCATCTAG	213145000	PRJNA1092112	SAMN40620400	MIMARKS.survey,MIGS/MIMS/MIMARKS.host-associated	76399639	UNIVERSITY OF ILLINOIS URBANA-CHAMPAIGN	restricted access	public	fastq,run.zq,sra	gs,ncbi,s3	gs.US,ncbi.public,s3.us-east-1	restricted access	restricted access	restricted access	SRX24066947	uncalculated	uncalculated	restricted access	fecal sample	Myotis sodalis	MoHP_2022_059_MYSO	Illumina MiSeq	restricted access	341F3_806R5-MoHP_2022_059_MYSO	PAIRED	PCR	METAGENOMIC	bat gut metagenome	ILLUMINA	2024-03-26T00:00:00Z	2024-03-26T16:11:00Z	1	341F3_806R5-MoHP_2022_059_MYSO	SRP497945	341F3_806R5-MoHP_2022_059_MYSO	16s rRNA metagenome using primers targeting the microbiome
SRR28463605	AMPLICON	500	AGAGATATCA	190106500	PRJNA1092112	SAMN40620401	MIMARKS.survey,MIGS/MIMS/MIMARKS.host-associated	68015651	UNIVERSITY OF ILLINOIS URBANA-CHAMPAIGN	restricted access	public	fastq,run.zq,sra	gs,ncbi,s3	gs.US,ncbi.public,s3.us-east-1	restricted access	restricted access	restricted access	SRX24066948	uncalculated	uncalculated	restricted access	fecal sample	Myotis sodalis	MoHP_2022_061_MYSO	Illumina MiSeq	restricted access	341F3_806R5-MoHP_2022_061_MYSO	PAIRED	PCR	METAGENOMIC	bat gut metagenome	ILLUMINA	2024-03-26T00:00:00Z	2024-03-26T16:10:00Z	1	341F3_806R5-MoHP_2022_061_MYSO	SRP497945	341F3_806R5-MoHP_2022_061_MYSO	16s rRNA metagenome using primers targeting the microbiome
SRR28463604	AMPLICON	500	ATCTAGATCA	200016000	PRJNA1092112	SAMN40620402	MIMARKS.survey,MIGS/MIMS/MIMARKS.host-associated	71614041	UNIVERSITY OF ILLINOIS URBANA-CHAMPAIGN	restricted access	public	fastq,run.zq,sra	gs,ncbi,s3	gs.US,ncbi.public,s3.us-east-1	restricted access	restricted access	restricted access	SRX24066501	uncalculated	uncalculated	restricted access	fecal sample	Myotis sodalis	MoHP_2022_063_MYSO	Illumina MiSeq	restricted access	341F3_806R5-MoHP_2022_063_MYSO	PAIRED	PCR	METAGENOMIC	bat gut metagenome	ILLUMINA	2024-03-26T00:00:00Z	2024-03-26T16:10:00Z	1	341F3_806R5-MoHP_2022_063_MYSO	SRP497945	341F3_806R5-MoHP_2022_063_MYSO	16s rRNA metagenome using primers targeting the microbiome
SRR28463603	AMPLICON	500	TCTACGACAT	223861500	PRJNA1092112	SAMN40620403	MIMARKS.survey,MIGS/MIMS/MIMARKS.host-associated	80685590	UNIVERSITY OF ILLINOIS URBANA-CHAMPAIGN	restricted access	public	fastq,run.zq,sra	gs,ncbi,s3	gs.US,ncbi.public,s3.us-east-1	restricted access	restricted access	restricted access	SRX24066502	uncalculated	uncalculated	restricted access	fecal sample	Myotis sodalis	MoHP_2022_064_MYSO	Illumina MiSeq	restricted access	341F3_806R5-MoHP_2022_064_MYSO	PAIRED	PCR	METAGENOMIC	bat gut metagenome	ILLUMINA	2024-03-26T00:00:00Z	2024-03-26T16:10:00Z	1	341F3_806R5-MoHP_2022_064_MYSO	SRP497945	341F3_806R5-MoHP_2022_064_MYSO	16s rRNA metagenome using primers targeting the microbiome
SRR28463602	AMPLICON	500	TAGTACTAGA	144634500	PRJNA1092112	SAMN40620404	MIMARKS.survey,MIGS/MIMS/MIMARKS.host-associated	52718010	UNIVERSITY OF ILLINOIS URBANA-CHAMPAIGN	restricted access	public	fastq,run.zq,sra	gs,ncbi,s3	gs.US,ncbi.public,s3.us-east-1	restricted access	restricted access	restricted access	SRX24066503	uncalculated	uncalculated	restricted access	fecal sample	Myotis sodalis	MoHP_2022_067_MYSO	Illumina MiSeq	restricted access	341F3_806R5-MoHP_2022_067_MYSO	PAIRED	PCR	METAGENOMIC	bat gut metagenome	ILLUMINA	2024-03-26T00:00:00Z	2024-03-26T16:10:00Z	1	341F3_806R5-MoHP_2022_067_MYSO	SRP497945	341F3_806R5-MoHP_2022_067_MYSO	16s rRNA metagenome using primers targeting the microbiome
SRR28463601	AMPLICON	500	AGTAGATCAT	222786500	PRJNA1092112	SAMN40620405	MIMARKS.survey,MIGS/MIMS/MIMARKS.host-associated	79689128	UNIVERSITY OF ILLINOIS URBANA-CHAMPAIGN	restricted access	public	fastq,run.zq,sra	gs,ncbi,s3	gs.US,ncbi.public,s3.us-east-1	restricted access	restricted access	restricted access	SRX24066504	uncalculated	uncalculated	restricted access	fecal sample	Myotis sodalis	MoHP_2022_068_MYSO	Illumina MiSeq	restricted access	341F3_806R5-MoHP_2022_068_MYSO	PAIRED	PCR	METAGENOMIC	bat gut metagenome	ILLUMINA	2024-03-26T00:00:00Z	2024-03-26T16:10:00Z	1	341F3_806R5-MoHP_2022_068_MYSO	SRP497945	341F3_806R5-MoHP_2022_068_MYSO	16s rRNA metagenome using primers targeting the microbiome
SRR28463600	AMPLICON	500	CGAGACGACA	183487500	PRJNA1092112	SAMN40620406	MIMARKS.survey,MIGS/MIMS/MIMARKS.host-associated	66778411	UNIVERSITY OF ILLINOIS URBANA-CHAMPAIGN	restricted access	public	fastq,run.zq,sra	gs,ncbi,s3	gs.US,ncbi.public,s3.us-east-1	restricted access	restricted access	restricted access	SRX24066505	uncalculated	uncalculated	restricted access	fecal sample	Myotis sodalis	MoHP_2022_071_MYSO	Illumina MiSeq	restricted access	341F3_806R5-MoHP_2022_071_MYSO	PAIRED	PCR	METAGENOMIC	bat gut metagenome	ILLUMINA	2024-03-26T00:00:00Z	2024-03-26T16:10:00Z	1	341F3_806R5-MoHP_2022_071_MYSO	SRP497945	341F3_806R5-MoHP_2022_071_MYSO	16s rRNA metagenome using primers targeting the microbiome
SRR28463599	AMPLICON	500	ATGCTGCGCT	162329000	PRJNA1092112	SAMN40620407	MIMARKS.survey,MIGS/MIMS/MIMARKS.host-associated	58746478	UNIVERSITY OF ILLINOIS URBANA-CHAMPAIGN	restricted access	public	fastq,run.zq,sra	gs,ncbi,s3	gs.US,ncbi.public,s3.us-east-1	restricted access	restricted access	restricted access	SRX24066506	uncalculated	uncalculated	restricted access	fecal sample	Myotis sodalis	MoHP_2022_073_MYSO	Illumina MiSeq	restricted access	341F3_806R5-MoHP_2022_073_MYSO	PAIRED	PCR	METAGENOMIC	bat gut metagenome	ILLUMINA	2024-03-26T00:00:00Z	2024-03-26T16:10:00Z	1	341F3_806R5-MoHP_2022_073_MYSO	SRP497945	341F3_806R5-MoHP_2022_073_MYSO	16s rRNA metagenome using primers targeting the microbiome
SRR28463598	AMPLICON	500	ATCGCATAGA	232915500	PRJNA1092112	SAMN40620408	MIMARKS.survey,MIGS/MIMS/MIMARKS.host-associated	83845941	UNIVERSITY OF ILLINOIS URBANA-CHAMPAIGN	restricted access	public	fastq,run.zq,sra	gs,ncbi,s3	gs.US,ncbi.public,s3.us-east-1	restricted access	restricted access	restricted access	SRX24066507	uncalculated	uncalculated	restricted access	fecal sample	Myotis sodalis	MoHP_2022_074_MYSO	Illumina MiSeq	restricted access	341F3_806R5-MoHP_2022_074_MYSO	PAIRED	PCR	METAGENOMIC	bat gut metagenome	ILLUMINA	2024-03-26T00:00:00Z	2024-03-26T16:10:00Z	1	341F3_806R5-MoHP_2022_074_MYSO	SRP497945	341F3_806R5-MoHP_2022_074_MYSO	16s rRNA metagenome using primers targeting the microbiome
SRR28463597	AMPLICON	500	TTGTTGCTGT	312979500	PRJNA1092112	SAMN40620409	MIMARKS.survey,MIGS/MIMS/MIMARKS.host-associated	112437825	UNIVERSITY OF ILLINOIS URBANA-CHAMPAIGN	restricted access	public	fastq,run.zq,sra	gs,ncbi,s3	gs.US,ncbi.public,s3.us-east-1	restricted access	restricted access	restricted access	SRX24066508	uncalculated	uncalculated	restricted access	fecal sample	Myotis sodalis	MoHP_2022_075_MYSO	Illumina MiSeq	restricted access	341F3_806R5-MoHP_2022_075_MYSO	PAIRED	PCR	METAGENOMIC	bat gut metagenome	ILLUMINA	2024-03-26T00:00:00Z	2024-03-26T16:10:00Z	1	341F3_806R5-MoHP_2022_075_MYSO	SRP497945	341F3_806R5-MoHP_2022_075_MYSO	16s rRNA metagenome using primers targeting the microbiome
SRR28463595	AMPLICON	500	GGTCAGTGTA	265723500	PRJNA1092112	SAMN40620410	MIMARKS.survey,MIGS/MIMS/MIMARKS.host-associated	96634516	UNIVERSITY OF ILLINOIS URBANA-CHAMPAIGN	restricted access	public	fastq,run.zq,sra	gs,ncbi,s3	gs.US,ncbi.public,s3.us-east-1	restricted access	restricted access	restricted access	SRX24066510	uncalculated	uncalculated	restricted access	fecal sample	Myotis sodalis	MoHP_2022_076_MYSO	Illumina MiSeq	restricted access	341F3_806R5-MoHP_2022_076_MYSO	PAIRED	PCR	METAGENOMIC	bat gut metagenome	ILLUMINA	2024-03-26T00:00:00Z	2024-03-26T16:11:00Z	1	341F3_806R5-MoHP_2022_076_MYSO	SRP497945	341F3_806R5-MoHP_2022_076_MYSO	16s rRNA metagenome using primers targeting the microbiome
SRR28463594	AMPLICON	500	CTCTTAGTTC	252976000	PRJNA1092112	SAMN40620411	MIMARKS.survey,MIGS/MIMS/MIMARKS.host-associated	91045170	UNIVERSITY OF ILLINOIS URBANA-CHAMPAIGN	restricted access	public	fastq,run.zq,sra	gs,ncbi,s3	gs.US,ncbi.public,s3.us-east-1	restricted access	restricted access	restricted access	SRX24066511	uncalculated	uncalculated	restricted access	fecal sample	Myotis sodalis	MoHP_2022_077_MYSO	Illumina MiSeq	restricted access	341F3_806R5-MoHP_2022_077_MYSO	PAIRED	PCR	METAGENOMIC	bat gut metagenome	ILLUMINA	2024-03-26T00:00:00Z	2024-03-26T16:10:00Z	1	341F3_806R5-MoHP_2022_077_MYSO	SRP497945	341F3_806R5-MoHP_2022_077_MYSO	16s rRNA metagenome using primers targeting the microbiome
SRR28463593	AMPLICON	500	TACTAGGATC	257773000	PRJNA1092112	SAMN40620412	MIMARKS.survey,MIGS/MIMS/MIMARKS.host-associated	91788629	UNIVERSITY OF ILLINOIS URBANA-CHAMPAIGN	restricted access	public	fastq,run.zq,sra	gs,ncbi,s3	gs.US,ncbi.public,s3.us-east-1	restricted access	restricted access	restricted access	SRX24066512	uncalculated	uncalculated	restricted access	fecal sample	Myotis sodalis	MoHP_2022_078_MYSO	Illumina MiSeq	restricted access	341F3_806R5-MoHP_2022_078_MYSO	PAIRED	PCR	METAGENOMIC	bat gut metagenome	ILLUMINA	2024-03-26T00:00:00Z	2024-03-26T16:10:00Z	1	341F3_806R5-MoHP_2022_078_MYSO	SRP497945	341F3_806R5-MoHP_2022_078_MYSO	16s rRNA metagenome using primers targeting the microbiome
SRR28463592	AMPLICON	500	TGGTGCTGGA	225947000	PRJNA1092112	SAMN40620413	MIMARKS.survey,MIGS/MIMS/MIMARKS.host-associated	82332188	UNIVERSITY OF ILLINOIS URBANA-CHAMPAIGN	restricted access	public	fastq,run.zq,sra	gs,ncbi,s3	gs.US,ncbi.public,s3.us-east-1	restricted access	restricted access	restricted access	SRX24066513	uncalculated	uncalculated	restricted access	fecal sample	Myotis sodalis	MoHP_2022_080_MYSO	Illumina MiSeq	restricted access	341F3_806R5-MoHP_2022_080_MYSO	PAIRED	PCR	METAGENOMIC	bat gut metagenome	ILLUMINA	2024-03-26T00:00:00Z	2024-03-26T16:10:00Z	1	341F3_806R5-MoHP_2022_080_MYSO	SRP497945	341F3_806R5-MoHP_2022_080_MYSO	16s rRNA metagenome using primers targeting the microbiome
SRR28463591	AMPLICON	500	TTCTGTTGCC	257984000	PRJNA1092112	SAMN40620414	MIMARKS.survey,MIGS/MIMS/MIMARKS.host-associated	92753544	UNIVERSITY OF ILLINOIS URBANA-CHAMPAIGN	restricted access	public	fastq,run.zq,sra	gs,ncbi,s3	gs.US,ncbi.public,s3.us-east-1	restricted access	restricted access	restricted access	SRX24066514	uncalculated	uncalculated	restricted access	fecal sample	Myotis sodalis	MoHP_2022_082_MYSO	Illumina MiSeq	restricted access	341F3_806R5-MoHP_2022_082_MYSO	PAIRED	PCR	METAGENOMIC	bat gut metagenome	ILLUMINA	2024-03-26T00:00:00Z	2024-03-26T16:10:00Z	1	341F3_806R5-MoHP_2022_082_MYSO	SRP497945	341F3_806R5-MoHP_2022_082_MYSO	16s rRNA metagenome using primers targeting the microbiome
SRR28463590	AMPLICON	500	GTGTGGTTGT	330444500	PRJNA1092112	SAMN40620415	MIMARKS.survey,MIGS/MIMS/MIMARKS.host-associated	118018798	UNIVERSITY OF ILLINOIS URBANA-CHAMPAIGN	restricted access	public	fastq,run.zq,sra	gs,ncbi,s3	gs.US,ncbi.public,s3.us-east-1	restricted access	restricted access	restricted access	SRX24066515	uncalculated	uncalculated	restricted access	fecal sample	Myotis sodalis	MoHP_2022_083_MYSO	Illumina MiSeq	restricted access	341F3_806R5-MoHP_2022_083_MYSO	PAIRED	PCR	METAGENOMIC	bat gut metagenome	ILLUMINA	2024-03-26T00:00:00Z	2024-03-26T16:10:00Z	1	341F3_806R5-MoHP_2022_083_MYSO	SRP497945	341F3_806R5-MoHP_2022_083_MYSO	16s rRNA metagenome using primers targeting the microbiome
SRR28463589	AMPLICON	500	GTAATGGAGT	250046500	PRJNA1092112	SAMN40620416	MIMARKS.survey,MIGS/MIMS/MIMARKS.host-associated	90312271	UNIVERSITY OF ILLINOIS URBANA-CHAMPAIGN	restricted access	public	fastq,run.zq,sra	gs,ncbi,s3	gs.US,ncbi.public,s3.us-east-1	restricted access	restricted access	restricted access	SRX24066516	uncalculated	uncalculated	restricted access	fecal sample	Myotis sodalis	MoHP_2022_086_MYSO	Illumina MiSeq	restricted access	341F3_806R5-MoHP_2022_086_MYSO	PAIRED	PCR	METAGENOMIC	bat gut metagenome	ILLUMINA	2024-03-26T00:00:00Z	2024-03-26T16:10:00Z	1	341F3_806R5-MoHP_2022_086_MYSO	SRP497945	341F3_806R5-MoHP_2022_086_MYSO	16s rRNA metagenome using primers targeting the microbiome
SRR28463588	AMPLICON	500	GGATAGGATC	164854500	PRJNA1092112	SAMN40620417	MIMARKS.survey,MIGS/MIMS/MIMARKS.host-associated	59558504	UNIVERSITY OF ILLINOIS URBANA-CHAMPAIGN	restricted access	public	fastq,run.zq,sra	gs,ncbi,s3	gs.US,ncbi.public,s3.us-east-1	restricted access	restricted access	restricted access	SRX24066517	uncalculated	uncalculated	restricted access	fecal sample	Myotis sodalis	MoHP_2022_087_MYSO	Illumina MiSeq	restricted access	341F3_806R5-MoHP_2022_087_MYSO	PAIRED	PCR	METAGENOMIC	bat gut metagenome	ILLUMINA	2024-03-26T00:00:00Z	2024-03-26T16:10:00Z	1	341F3_806R5-MoHP_2022_087_MYSO	SRP497945	341F3_806R5-MoHP_2022_087_MYSO	16s rRNA metagenome using primers targeting the microbiome
SRR28463587	AMPLICON	500	GTCTCAATGT	223210000	PRJNA1092112	SAMN40620418	MIMARKS.survey,MIGS/MIMS/MIMARKS.host-associated	80075438	UNIVERSITY OF ILLINOIS URBANA-CHAMPAIGN	restricted access	public	fastq,run.zq,sra	gs,ncbi,s3	gs.US,ncbi.public,s3.us-east-1	restricted access	restricted access	restricted access	SRX24066518	uncalculated	uncalculated	restricted access	fecal sample	Myotis sodalis	MoHP_2022_089_MYSO	Illumina MiSeq	restricted access	341F3_806R5-MoHP_2022_089_MYSO	PAIRED	PCR	METAGENOMIC	bat gut metagenome	ILLUMINA	2024-03-26T00:00:00Z	2024-03-26T16:10:00Z	1	341F3_806R5-MoHP_2022_089_MYSO	SRP497945	341F3_806R5-MoHP_2022_089_MYSO	16s rRNA metagenome using primers targeting the microbiome
SRR28463586	AMPLICON	500	TATGGTAAGG	220629000	PRJNA1092112	SAMN40620419	MIMARKS.survey,MIGS/MIMS/MIMARKS.host-associated	80384165	UNIVERSITY OF ILLINOIS URBANA-CHAMPAIGN	restricted access	public	fastq,run.zq,sra	gs,ncbi,s3	gs.US,ncbi.public,s3.us-east-1	restricted access	restricted access	restricted access	SRX24066519	uncalculated	uncalculated	restricted access	fecal sample	Myotis sodalis	MoHP_2022_090_MYSO	Illumina MiSeq	restricted access	341F3_806R5-MoHP_2022_090_MYSO	PAIRED	PCR	METAGENOMIC	bat gut metagenome	ILLUMINA	2024-03-26T00:00:00Z	2024-03-26T16:10:00Z	1	341F3_806R5-MoHP_2022_090_MYSO	SRP497945	341F3_806R5-MoHP_2022_090_MYSO	16s rRNA metagenome using primers targeting the microbiome
SRR28463549	AMPLICON	500	CACGAGATGA	107812500	PRJNA1092112	SAMN40620603	MIMARKS.survey,MIGS/MIMS/MIMARKS.host-associated	38741729	UNIVERSITY OF ILLINOIS URBANA-CHAMPAIGN	restricted access	public	fastq,run.zq,sra	gs,ncbi,s3	gs.US,ncbi.public,s3.us-east-1	restricted access	restricted access	restricted access	SRX24067004	uncalculated	uncalculated	restricted access	fecal sample	Myotis sodalis	MoHL_2022_004_MYSO	Illumina MiSeq	restricted access	G3F_G3R-MoHL_2022_004_MYSO	PAIRED	PCR	METAGENOMIC	bat gut metagenome	ILLUMINA	2024-03-26T00:00:00Z	2024-03-26T16:10:00Z	1	G3F_G3R-MoHL_2022_004_MYSO	SRP497945	G3F_G3R-MoHL_2022_004_MYSO	18s rRNA metagenome using primers targeting eukaryotic parasites
SRR28463548	AMPLICON	500	TATAGAGATC	128801500	PRJNA1092112	SAMN40620604	MIMARKS.survey,MIGS/MIMS/MIMARKS.host-associated	46107194	UNIVERSITY OF ILLINOIS URBANA-CHAMPAIGN	restricted access	public	fastq,run.zq,sra	gs,ncbi,s3	gs.US,ncbi.public,s3.us-east-1	restricted access	restricted access	restricted access	SRX24066557	uncalculated	uncalculated	restricted access	fecal sample	Myotis sodalis	MoHL_2022_007_MYSO	Illumina MiSeq	restricted access	G3F_G3R-MoHL_2022_007_MYSO	PAIRED	PCR	METAGENOMIC	bat gut metagenome	ILLUMINA	2024-03-26T00:00:00Z	2024-03-26T16:10:00Z	1	G3F_G3R-MoHL_2022_007_MYSO	SRP497945	G3F_G3R-MoHL_2022_007_MYSO	18s rRNA metagenome using primers targeting eukaryotic parasites
SRR28463547	AMPLICON	500	ACATAGTATC	126871500	PRJNA1092112	SAMN40620605	MIMARKS.survey,MIGS/MIMS/MIMARKS.host-associated	45670052	UNIVERSITY OF ILLINOIS URBANA-CHAMPAIGN	restricted access	public	fastq,run.zq,sra	gs,ncbi,s3	gs.US,ncbi.public,s3.us-east-1	restricted access	restricted access	restricted access	SRX24066558	uncalculated	uncalculated	restricted access	fecal sample	Myotis sodalis	MoHL_2022_008_MYSO	Illumina MiSeq	restricted access	G3F_G3R-MoHL_2022_008_MYSO	PAIRED	PCR	METAGENOMIC	bat gut metagenome	ILLUMINA	2024-03-26T00:00:00Z	2024-03-26T16:10:00Z	1	G3F_G3R-MoHL_2022_008_MYSO	SRP497945	G3F_G3R-MoHL_2022_008_MYSO	18s rRNA metagenome using primers targeting eukaryotic parasites
SRR28463546	AMPLICON	500	ATCACTCATA	148626500	PRJNA1092112	SAMN40620606	MIMARKS.survey,MIGS/MIMS/MIMARKS.host-associated	53451783	UNIVERSITY OF ILLINOIS URBANA-CHAMPAIGN	restricted access	public	fastq,run.zq,sra	gs,ncbi,s3	gs.US,ncbi.public,s3.us-east-1	restricted access	restricted access	restricted access	SRX24066559	uncalculated	uncalculated	restricted access	fecal sample	Myotis sodalis	MoHL_2022_012_MYSO	Illumina MiSeq	restricted access	G3F_G3R-MoHL_2022_012_MYSO	PAIRED	PCR	METAGENOMIC	bat gut metagenome	ILLUMINA	2024-03-26T00:00:00Z	2024-03-26T16:10:00Z	1	G3F_G3R-MoHL_2022_012_MYSO	SRP497945	G3F_G3R-MoHL_2022_012_MYSO	18s rRNA metagenome using primers targeting eukaryotic parasites
SRR28463545	AMPLICON	500	AGTCAGACGC	141236000	PRJNA1092112	SAMN40620607	MIMARKS.survey,MIGS/MIMS/MIMARKS.host-associated	51742296	UNIVERSITY OF ILLINOIS URBANA-CHAMPAIGN	restricted access	public	fastq,run.zq,sra	gs,ncbi,s3	gs.US,ncbi.public,s3.us-east-1	restricted access	restricted access	restricted access	SRX24066560	uncalculated	uncalculated	restricted access	fecal sample	Myotis sodalis	MoHL_2022_013_MYSO	Illumina MiSeq	restricted access	G3F_G3R-MoHL_2022_013_MYSO	PAIRED	PCR	METAGENOMIC	bat gut metagenome	ILLUMINA	2024-03-26T00:00:00Z	2024-03-26T16:10:00Z	1	G3F_G3R-MoHL_2022_013_MYSO	SRP497945	G3F_G3R-MoHL_2022_013_MYSO	18s rRNA metagenome using primers targeting eukaryotic parasites
SRR28463544	AMPLICON	500	GACGATCGCA	132374500	PRJNA1092112	SAMN40620608	MIMARKS.survey,MIGS/MIMS/MIMARKS.host-associated	46895246	UNIVERSITY OF ILLINOIS URBANA-CHAMPAIGN	restricted access	public	fastq,run.zq,sra	gs,ncbi,s3	gs.US,ncbi.public,s3.us-east-1	restricted access	restricted access	restricted access	SRX24066561	uncalculated	uncalculated	restricted access	fecal sample	Myotis sodalis	MoHL_2022_015_MYSO	Illumina MiSeq	restricted access	G3F_G3R-MoHL_2022_015_MYSO	PAIRED	PCR	METAGENOMIC	bat gut metagenome	ILLUMINA	2024-03-26T00:00:00Z	2024-03-26T16:10:00Z	1	G3F_G3R-MoHL_2022_015_MYSO	SRP497945	G3F_G3R-MoHL_2022_015_MYSO	18s rRNA metagenome using primers targeting eukaryotic parasites
SRR28463543	AMPLICON	500	ACGCACATAT	92561500	PRJNA1092112	SAMN40620609	MIMARKS.survey,MIGS/MIMS/MIMARKS.host-associated	32926659	UNIVERSITY OF ILLINOIS URBANA-CHAMPAIGN	restricted access	public	fastq,run.zq,sra	gs,ncbi,s3	gs.US,ncbi.public,s3.us-east-1	restricted access	restricted access	restricted access	SRX24066562	uncalculated	uncalculated	restricted access	fecal sample	Myotis sodalis	MoHL_2022_016_MYSO	Illumina MiSeq	restricted access	G3F_G3R-MoHL_2022_016_MYSO	PAIRED	PCR	METAGENOMIC	bat gut metagenome	ILLUMINA	2024-03-26T00:00:00Z	2024-03-26T16:10:00Z	1	G3F_G3R-MoHL_2022_016_MYSO	SRP497945	G3F_G3R-MoHL_2022_016_MYSO	18s rRNA metagenome using primers targeting eukaryotic parasites
SRR28463541	AMPLICON	500	TCGATATCTA	128459500	PRJNA1092112	SAMN40620610	MIMARKS.survey,MIGS/MIMS/MIMARKS.host-associated	46167519	UNIVERSITY OF ILLINOIS URBANA-CHAMPAIGN	restricted access	public	fastq,run.zq,sra	gs,ncbi,s3	gs.US,ncbi.public,s3.us-east-1	restricted access	restricted access	restricted access	SRX24066564	uncalculated	uncalculated	restricted access	fecal sample	Myotis sodalis	MoHL_2022_018_MYSO	Illumina MiSeq	restricted access	G3F_G3R-MoHL_2022_018_MYSO	PAIRED	PCR	METAGENOMIC	bat gut metagenome	ILLUMINA	2024-03-26T00:00:00Z	2024-03-26T16:10:00Z	1	G3F_G3R-MoHL_2022_018_MYSO	SRP497945	G3F_G3R-MoHL_2022_018_MYSO	18s rRNA metagenome using primers targeting eukaryotic parasites
SRR28463540	AMPLICON	500	ATGTATAGTC	117712500	PRJNA1092112	SAMN40620611	MIMARKS.survey,MIGS/MIMS/MIMARKS.host-associated	41672825	UNIVERSITY OF ILLINOIS URBANA-CHAMPAIGN	restricted access	public	fastq,run.zq,sra	gs,ncbi,s3	gs.US,ncbi.public,s3.us-east-1	restricted access	restricted access	restricted access	SRX24066565	uncalculated	uncalculated	restricted access	fecal sample	Myotis sodalis	MoHL_2022_019_MYSO	Illumina MiSeq	restricted access	G3F_G3R-MoHL_2022_019_MYSO	PAIRED	PCR	METAGENOMIC	bat gut metagenome	ILLUMINA	2024-03-26T00:00:00Z	2024-03-26T16:10:00Z	1	G3F_G3R-MoHL_2022_019_MYSO	SRP497945	G3F_G3R-MoHL_2022_019_MYSO	18s rRNA metagenome using primers targeting eukaryotic parasites
SRR28463539	AMPLICON	500	AGCTCTGTGA	129177000	PRJNA1092112	SAMN40620612	MIMARKS.survey,MIGS/MIMS/MIMARKS.host-associated	45964997	UNIVERSITY OF ILLINOIS URBANA-CHAMPAIGN	restricted access	public	fastq,run.zq,sra	gs,ncbi,s3	gs.US,ncbi.public,s3.us-east-1	restricted access	restricted access	restricted access	SRX24066566	uncalculated	uncalculated	restricted access	fecal sample	Myotis sodalis	MoHL_2022_020_MYSO	Illumina MiSeq	restricted access	G3F_G3R-MoHL_2022_020_MYSO	PAIRED	PCR	METAGENOMIC	bat gut metagenome	ILLUMINA	2024-03-26T00:00:00Z	2024-03-26T16:10:00Z	1	G3F_G3R-MoHL_2022_020_MYSO	SRP497945	G3F_G3R-MoHL_2022_020_MYSO	18s rRNA metagenome using primers targeting eukaryotic parasites
SRR28463538	AMPLICON	500	ACGATACACT	133969500	PRJNA1092112	SAMN40620613	MIMARKS.survey,MIGS/MIMS/MIMARKS.host-associated	47816396	UNIVERSITY OF ILLINOIS URBANA-CHAMPAIGN	restricted access	public	fastq,run.zq,sra	gs,ncbi,s3	gs.US,ncbi.public,s3.us-east-1	restricted access	restricted access	restricted access	SRX24066567	uncalculated	uncalculated	restricted access	fecal sample	Myotis sodalis	MoHL_2022_022_MYSO	Illumina MiSeq	restricted access	G3F_G3R-MoHL_2022_022_MYSO	PAIRED	PCR	METAGENOMIC	bat gut metagenome	ILLUMINA	2024-03-26T00:00:00Z	2024-03-26T16:10:00Z	1	G3F_G3R-MoHL_2022_022_MYSO	SRP497945	G3F_G3R-MoHL_2022_022_MYSO	18s rRNA metagenome using primers targeting eukaryotic parasites
SRR28463537	AMPLICON	500	TCATCATGCG	119783500	PRJNA1092112	SAMN40620614	MIMARKS.survey,MIGS/MIMS/MIMARKS.host-associated	43215398	UNIVERSITY OF ILLINOIS URBANA-CHAMPAIGN	restricted access	public	fastq,run.zq,sra	gs,ncbi,s3	gs.US,ncbi.public,s3.us-east-1	restricted access	restricted access	restricted access	SRX24066568	uncalculated	uncalculated	restricted access	fecal sample	Myotis sodalis	MoHL_2022_023_MYSO	Illumina MiSeq	restricted access	G3F_G3R-MoHL_2022_023_MYSO	PAIRED	PCR	METAGENOMIC	bat gut metagenome	ILLUMINA	2024-03-26T00:00:00Z	2024-03-26T16:10:00Z	1	G3F_G3R-MoHL_2022_023_MYSO	SRP497945	G3F_G3R-MoHL_2022_023_MYSO	18s rRNA metagenome using primers targeting eukaryotic parasites
SRR28463536	AMPLICON	500	ACGTGCTCTG	91098000	PRJNA1092112	SAMN40620615	MIMARKS.survey,MIGS/MIMS/MIMARKS.host-associated	32552016	UNIVERSITY OF ILLINOIS URBANA-CHAMPAIGN	restricted access	public	fastq,run.zq,sra	gs,ncbi,s3	gs.US,ncbi.public,s3.us-east-1	restricted access	restricted access	restricted access	SRX24066569	uncalculated	uncalculated	restricted access	fecal sample	Myotis sodalis	MoHL_2022_024_MYSO	Illumina MiSeq	restricted access	G3F_G3R-MoHL_2022_024_MYSO	PAIRED	PCR	METAGENOMIC	bat gut metagenome	ILLUMINA	2024-03-26T00:00:00Z	2024-03-26T16:10:00Z	1	G3F_G3R-MoHL_2022_024_MYSO	SRP497945	G3F_G3R-MoHL_2022_024_MYSO	18s rRNA metagenome using primers targeting eukaryotic parasites
SRR28463535	AMPLICON	500	TACATGATAG	125829000	PRJNA1092112	SAMN40620616	MIMARKS.survey,MIGS/MIMS/MIMARKS.host-associated	44351345	UNIVERSITY OF ILLINOIS URBANA-CHAMPAIGN	restricted access	public	fastq,run.zq,sra	gs,ncbi,s3	gs.US,ncbi.public,s3.us-east-1	restricted access	restricted access	restricted access	SRX24066570	uncalculated	uncalculated	restricted access	fecal sample	Myotis sodalis	MoHL_2022_025_MYSO	Illumina MiSeq	restricted access	G3F_G3R-MoHL_2022_025_MYSO	PAIRED	PCR	METAGENOMIC	bat gut metagenome	ILLUMINA	2024-03-26T00:00:00Z	2024-03-26T16:10:00Z	1	G3F_G3R-MoHL_2022_025_MYSO	SRP497945	G3F_G3R-MoHL_2022_025_MYSO	18s rRNA metagenome using primers targeting eukaryotic parasites
SRR28463534	AMPLICON	500	ACAGTCATAT	195720000	PRJNA1092112	SAMN40620617	MIMARKS.survey,MIGS/MIMS/MIMARKS.host-associated	68963146	UNIVERSITY OF ILLINOIS URBANA-CHAMPAIGN	restricted access	public	fastq,run.zq,sra	gs,ncbi,s3	gs.US,ncbi.public,s3.us-east-1	restricted access	restricted access	restricted access	SRX24066571	uncalculated	uncalculated	restricted access	fecal sample	Myotis sodalis	MoHL_2022_026_MYSO	Illumina MiSeq	restricted access	G3F_G3R-MoHL_2022_026_MYSO	PAIRED	PCR	METAGENOMIC	bat gut metagenome	ILLUMINA	2024-03-26T00:00:00Z	2024-03-26T16:10:00Z	1	G3F_G3R-MoHL_2022_026_MYSO	SRP497945	G3F_G3R-MoHL_2022_026_MYSO	18s rRNA metagenome using primers targeting eukaryotic parasites
SRR28463533	AMPLICON	500	ATGTCATGCT	133284500	PRJNA1092112	SAMN40620618	MIMARKS.survey,MIGS/MIMS/MIMARKS.host-associated	48333391	UNIVERSITY OF ILLINOIS URBANA-CHAMPAIGN	restricted access	public	fastq,run.zq,sra	gs,ncbi,s3	gs.US,ncbi.public,s3.us-east-1	restricted access	restricted access	restricted access	SRX24066572	uncalculated	uncalculated	restricted access	fecal sample	Myotis sodalis	MoHL_2022_027_MYSO	Illumina MiSeq	restricted access	G3F_G3R-MoHL_2022_027_MYSO	PAIRED	PCR	METAGENOMIC	bat gut metagenome	ILLUMINA	2024-03-26T00:00:00Z	2024-03-26T16:10:00Z	1	G3F_G3R-MoHL_2022_027_MYSO	SRP497945	G3F_G3R-MoHL_2022_027_MYSO	18s rRNA metagenome using primers targeting eukaryotic parasites
SRR28463532	AMPLICON	500	AGCGAGTATG	147550000	PRJNA1092112	SAMN40620619	MIMARKS.survey,MIGS/MIMS/MIMARKS.host-associated	52333810	UNIVERSITY OF ILLINOIS URBANA-CHAMPAIGN	restricted access	public	fastq,run.zq,sra	gs,ncbi,s3	gs.US,ncbi.public,s3.us-east-1	restricted access	restricted access	restricted access	SRX24066573	uncalculated	uncalculated	restricted access	fecal sample	Myotis sodalis	MoHL_2022_028_MYSO	Illumina MiSeq	restricted access	G3F_G3R-MoHL_2022_028_MYSO	PAIRED	PCR	METAGENOMIC	bat gut metagenome	ILLUMINA	2024-03-26T00:00:00Z	2024-03-26T16:10:00Z	1	G3F_G3R-MoHL_2022_028_MYSO	SRP497945	G3F_G3R-MoHL_2022_028_MYSO	18s rRNA metagenome using primers targeting eukaryotic parasites
SRR28463530	AMPLICON	500	ACATGTCTGA	126165000	PRJNA1092112	SAMN40620620	MIMARKS.survey,MIGS/MIMS/MIMARKS.host-associated	45119639	UNIVERSITY OF ILLINOIS URBANA-CHAMPAIGN	restricted access	public	fastq,run.zq,sra	gs,ncbi,s3	gs.US,ncbi.public,s3.us-east-1	restricted access	restricted access	restricted access	SRX24066575	uncalculated	uncalculated	restricted access	fecal sample	Myotis sodalis	MoHL_2022_029_MYSO	Illumina MiSeq	restricted access	G3F_G3R-MoHL_2022_029_MYSO	PAIRED	PCR	METAGENOMIC	bat gut metagenome	ILLUMINA	2024-03-26T00:00:00Z	2024-03-26T16:10:00Z	1	G3F_G3R-MoHL_2022_029_MYSO	SRP497945	G3F_G3R-MoHL_2022_029_MYSO	18s rRNA metagenome using primers targeting eukaryotic parasites
SRR28463529	AMPLICON	500	ACGATCACAT	86819500	PRJNA1092112	SAMN40620621	MIMARKS.survey,MIGS/MIMS/MIMARKS.host-associated	30971271	UNIVERSITY OF ILLINOIS URBANA-CHAMPAIGN	restricted access	public	fastq,run.zq,sra	gs,ncbi,s3	gs.US,ncbi.public,s3.us-east-1	restricted access	restricted access	restricted access	SRX24066576	uncalculated	uncalculated	restricted access	fecal sample	Myotis sodalis	MoHL_2022_030_MYSO	Illumina MiSeq	restricted access	G3F_G3R-MoHL_2022_030_MYSO	PAIRED	PCR	METAGENOMIC	bat gut metagenome	ILLUMINA	2024-03-26T00:00:00Z	2024-03-26T16:11:00Z	1	G3F_G3R-MoHL_2022_030_MYSO	SRP497945	G3F_G3R-MoHL_2022_030_MYSO	18s rRNA metagenome using primers targeting eukaryotic parasites
SRR28463528	AMPLICON	500	TGAGATCATA	122165500	PRJNA1092112	SAMN40620622	MIMARKS.survey,MIGS/MIMS/MIMARKS.host-associated	43634119	UNIVERSITY OF ILLINOIS URBANA-CHAMPAIGN	restricted access	public	fastq,run.zq,sra	gs,ncbi,s3	gs.US,ncbi.public,s3.us-east-1	restricted access	restricted access	restricted access	SRX24066577	uncalculated	uncalculated	restricted access	fecal sample	Myotis sodalis	MoHL_2022_031_MYSO	Illumina MiSeq	restricted access	G3F_G3R-MoHL_2022_031_MYSO	PAIRED	PCR	METAGENOMIC	bat gut metagenome	ILLUMINA	2024-03-26T00:00:00Z	2024-03-26T16:10:00Z	1	G3F_G3R-MoHL_2022_031_MYSO	SRP497945	G3F_G3R-MoHL_2022_031_MYSO	18s rRNA metagenome using primers targeting eukaryotic parasites
SRR28463527	AMPLICON	500	ACATATACGT	112877500	PRJNA1092112	SAMN40620623	MIMARKS.survey,MIGS/MIMS/MIMARKS.host-associated	40414298	UNIVERSITY OF ILLINOIS URBANA-CHAMPAIGN	restricted access	public	fastq,run.zq,sra	gs,ncbi,s3	gs.US,ncbi.public,s3.us-east-1	restricted access	restricted access	restricted access	SRX24066578	uncalculated	uncalculated	restricted access	fecal sample	Myotis sodalis	MoHL_2022_032_MYSO	Illumina MiSeq	restricted access	G3F_G3R-MoHL_2022_032_MYSO	PAIRED	PCR	METAGENOMIC	bat gut metagenome	ILLUMINA	2024-03-26T00:00:00Z	2024-03-26T16:10:00Z	1	G3F_G3R-MoHL_2022_032_MYSO	SRP497945	G3F_G3R-MoHL_2022_032_MYSO	18s rRNA metagenome using primers targeting eukaryotic parasites
SRR28463526	AMPLICON	500	GCTGACAGAG	103871000	PRJNA1092112	SAMN40620624	MIMARKS.survey,MIGS/MIMS/MIMARKS.host-associated	37175662	UNIVERSITY OF ILLINOIS URBANA-CHAMPAIGN	restricted access	public	fastq,run.zq,sra	gs,ncbi,s3	gs.US,ncbi.public,s3.us-east-1	restricted access	restricted access	restricted access	SRX24066579	uncalculated	uncalculated	restricted access	fecal sample	Myotis sodalis	MoHL_2022_033_MYSO	Illumina MiSeq	restricted access	G3F_G3R-MoHL_2022_033_MYSO	PAIRED	PCR	METAGENOMIC	bat gut metagenome	ILLUMINA	2024-03-26T00:00:00Z	2024-03-26T16:10:00Z	1	G3F_G3R-MoHL_2022_033_MYSO	SRP497945	G3F_G3R-MoHL_2022_033_MYSO	18s rRNA metagenome using primers targeting eukaryotic parasites
SRR28463525	AMPLICON	500	ATCGCTACAT	133869500	PRJNA1092112	SAMN40620625	MIMARKS.survey,MIGS/MIMS/MIMARKS.host-associated	47592115	UNIVERSITY OF ILLINOIS URBANA-CHAMPAIGN	restricted access	public	fastq,run.zq,sra	gs,ncbi,s3	gs.US,ncbi.public,s3.us-east-1	restricted access	restricted access	restricted access	SRX24066580	uncalculated	uncalculated	restricted access	fecal sample	Myotis sodalis	MoHL_2022_034_MYSO	Illumina MiSeq	restricted access	G3F_G3R-MoHL_2022_034_MYSO	PAIRED	PCR	METAGENOMIC	bat gut metagenome	ILLUMINA	2024-03-26T00:00:00Z	2024-03-26T16:10:00Z	1	G3F_G3R-MoHL_2022_034_MYSO	SRP497945	G3F_G3R-MoHL_2022_034_MYSO	18s rRNA metagenome using primers targeting eukaryotic parasites
SRR28463524	AMPLICON	500	AGTCATCGCA	124920000	PRJNA1092112	SAMN40620626	MIMARKS.survey,MIGS/MIMS/MIMARKS.host-associated	45043931	UNIVERSITY OF ILLINOIS URBANA-CHAMPAIGN	restricted access	public	fastq,run.zq,sra	gs,ncbi,s3	gs.US,ncbi.public,s3.us-east-1	restricted access	restricted access	restricted access	SRX24066581	uncalculated	uncalculated	restricted access	fecal sample	Myotis sodalis	MoHL_2022_035_MYSO	Illumina MiSeq	restricted access	G3F_G3R-MoHL_2022_035_MYSO	PAIRED	PCR	METAGENOMIC	bat gut metagenome	ILLUMINA	2024-03-26T00:00:00Z	2024-03-26T16:10:00Z	1	G3F_G3R-MoHL_2022_035_MYSO	SRP497945	G3F_G3R-MoHL_2022_035_MYSO	18s rRNA metagenome using primers targeting eukaryotic parasites
SRR28463523	AMPLICON	500	AGTGTACTCA	82646500	PRJNA1092112	SAMN40620627	MIMARKS.survey,MIGS/MIMS/MIMARKS.host-associated	29722335	UNIVERSITY OF ILLINOIS URBANA-CHAMPAIGN	restricted access	public	fastq,run.zq,sra	gs,ncbi,s3	gs.US,ncbi.public,s3.us-east-1	restricted access	restricted access	restricted access	SRX24066582	uncalculated	uncalculated	restricted access	fecal sample	Myotis sodalis	MoHL_2022_036_MYSO	Illumina MiSeq	restricted access	G3F_G3R-MoHL_2022_036_MYSO	PAIRED	PCR	METAGENOMIC	bat gut metagenome	ILLUMINA	2024-03-26T00:00:00Z	2024-03-26T16:10:00Z	1	G3F_G3R-MoHL_2022_036_MYSO	SRP497945	G3F_G3R-MoHL_2022_036_MYSO	18s rRNA metagenome using primers targeting eukaryotic parasites
SRR28463522	AMPLICON	500	CTACATACTA	164660000	PRJNA1092112	SAMN40620628	MIMARKS.survey,MIGS/MIMS/MIMARKS.host-associated	59521562	UNIVERSITY OF ILLINOIS URBANA-CHAMPAIGN	restricted access	public	fastq,run.zq,sra	gs,ncbi,s3	gs.US,ncbi.public,s3.us-east-1	restricted access	restricted access	restricted access	SRX24066583	uncalculated	uncalculated	restricted access	fecal sample	Myotis sodalis	MoHL_2022_037_MYSO	Illumina MiSeq	restricted access	G3F_G3R-MoHL_2022_037_MYSO	PAIRED	PCR	METAGENOMIC	bat gut metagenome	ILLUMINA	2024-03-26T00:00:00Z	2024-03-26T16:10:00Z	1	G3F_G3R-MoHL_2022_037_MYSO	SRP497945	G3F_G3R-MoHL_2022_037_MYSO	18s rRNA metagenome using primers targeting eukaryotic parasites
SRR28463353	AMPLICON	500	AGCATCTATA	132074500	PRJNA1092112	SAMN40620629	MIMARKS.survey,MIGS/MIMS/MIMARKS.host-associated	47528994	UNIVERSITY OF ILLINOIS URBANA-CHAMPAIGN	restricted access	public	fastq,run.zq,sra	gs,ncbi,s3	gs.US,ncbi.public,s3.us-east-1	restricted access	restricted access	restricted access	SRX24066584	uncalculated	uncalculated	restricted access	fecal sample	Myotis sodalis	MoHL_2022_040_MYSO	Illumina MiSeq	restricted access	G3F_G3R-MoHL_2022_040_MYSO	PAIRED	PCR	METAGENOMIC	bat gut metagenome	ILLUMINA	2024-03-26T00:00:00Z	2024-03-26T16:10:00Z	1	G3F_G3R-MoHL_2022_040_MYSO	SRP497945	G3F_G3R-MoHL_2022_040_MYSO	18s rRNA metagenome using primers targeting eukaryotic parasites
SRR28463351	AMPLICON	500	ATACAGTCTC	133551000	PRJNA1092112	SAMN40620630	MIMARKS.survey,MIGS/MIMS/MIMARKS.host-associated	47305754	UNIVERSITY OF ILLINOIS URBANA-CHAMPAIGN	restricted access	public	fastq,run.zq,sra	gs,ncbi,s3	gs.US,ncbi.public,s3.us-east-1	restricted access	restricted access	restricted access	SRX24066754	uncalculated	uncalculated	restricted access	fecal sample	Myotis sodalis	MoHL_2022_041_MYSO	Illumina MiSeq	restricted access	G3F_G3R-MoHL_2022_041_MYSO	PAIRED	PCR	METAGENOMIC	bat gut metagenome	ILLUMINA	2024-03-26T00:00:00Z	2024-03-26T16:10:00Z	1	G3F_G3R-MoHL_2022_041_MYSO	SRP497945	G3F_G3R-MoHL_2022_041_MYSO	18s rRNA metagenome using primers targeting eukaryotic parasites
SRR28463350	AMPLICON	500	ATGCTAGAGA	138025000	PRJNA1092112	SAMN40620631	MIMARKS.survey,MIGS/MIMS/MIMARKS.host-associated	50041939	UNIVERSITY OF ILLINOIS URBANA-CHAMPAIGN	restricted access	public	fastq,run.zq,sra	gs,ncbi,s3	gs.US,ncbi.public,s3.us-east-1	restricted access	restricted access	restricted access	SRX24066755	uncalculated	uncalculated	restricted access	fecal sample	Myotis sodalis	MoHL_2022_042_MYSO	Illumina MiSeq	restricted access	G3F_G3R-MoHL_2022_042_MYSO	PAIRED	PCR	METAGENOMIC	bat gut metagenome	ILLUMINA	2024-03-26T00:00:00Z	2024-03-26T16:10:00Z	1	G3F_G3R-MoHL_2022_042_MYSO	SRP497945	G3F_G3R-MoHL_2022_042_MYSO	18s rRNA metagenome using primers targeting eukaryotic parasites
SRR28463349	AMPLICON	500	TAGCATACAG	115956000	PRJNA1092112	SAMN40620632	MIMARKS.survey,MIGS/MIMS/MIMARKS.host-associated	41892153	UNIVERSITY OF ILLINOIS URBANA-CHAMPAIGN	restricted access	public	fastq,run.zq,sra	gs,ncbi,s3	gs.US,ncbi.public,s3.us-east-1	restricted access	restricted access	restricted access	SRX24066756	uncalculated	uncalculated	restricted access	fecal sample	Myotis sodalis	MoHL_2022_044_MYSO	Illumina MiSeq	restricted access	G3F_G3R-MoHL_2022_044_MYSO	PAIRED	PCR	METAGENOMIC	bat gut metagenome	ILLUMINA	2024-03-26T00:00:00Z	2024-03-26T16:10:00Z	1	G3F_G3R-MoHL_2022_044_MYSO	SRP497945	G3F_G3R-MoHL_2022_044_MYSO	18s rRNA metagenome using primers targeting eukaryotic parasites
SRR28463348	AMPLICON	500	ATCAGTGTAT	130292500	PRJNA1092112	SAMN40620633	MIMARKS.survey,MIGS/MIMS/MIMARKS.host-associated	46916536	UNIVERSITY OF ILLINOIS URBANA-CHAMPAIGN	restricted access	public	fastq,run.zq,sra	gs,ncbi,s3	gs.US,ncbi.public,s3.us-east-1	restricted access	restricted access	restricted access	SRX24066757	uncalculated	uncalculated	restricted access	fecal sample	Myotis sodalis	MoHL_2022_048_MYSO	Illumina MiSeq	restricted access	G3F_G3R-MoHL_2022_048_MYSO	PAIRED	PCR	METAGENOMIC	bat gut metagenome	ILLUMINA	2024-03-26T00:00:00Z	2024-03-26T16:10:00Z	1	G3F_G3R-MoHL_2022_048_MYSO	SRP497945	G3F_G3R-MoHL_2022_048_MYSO	18s rRNA metagenome using primers targeting eukaryotic parasites
SRR28463347	AMPLICON	500	AGACTATATC	115487500	PRJNA1092112	SAMN40620634	MIMARKS.survey,MIGS/MIMS/MIMARKS.host-associated	41586236	UNIVERSITY OF ILLINOIS URBANA-CHAMPAIGN	restricted access	public	fastq,run.zq,sra	gs,ncbi,s3	gs.US,ncbi.public,s3.us-east-1	restricted access	restricted access	restricted access	SRX24066758	uncalculated	uncalculated	restricted access	fecal sample	Myotis sodalis	MoHP_2022_050_MYSO	Illumina MiSeq	restricted access	G3F_G3R-MoHP_2022_050_MYSO	PAIRED	PCR	METAGENOMIC	bat gut metagenome	ILLUMINA	2024-03-26T00:00:00Z	2024-03-26T16:10:00Z	1	G3F_G3R-MoHP_2022_050_MYSO	SRP497945	G3F_G3R-MoHP_2022_050_MYSO	18s rRNA metagenome using primers targeting eukaryotic parasites
SRR28463346	AMPLICON	500	CATAGACGTG	140145000	PRJNA1092112	SAMN40620635	MIMARKS.survey,MIGS/MIMS/MIMARKS.host-associated	51027106	UNIVERSITY OF ILLINOIS URBANA-CHAMPAIGN	restricted access	public	fastq,run.zq,sra	gs,ncbi,s3	gs.US,ncbi.public,s3.us-east-1	restricted access	restricted access	restricted access	SRX24066759	uncalculated	uncalculated	restricted access	fecal sample	Myotis sodalis	MoHP_2022_051_MYSO	Illumina MiSeq	restricted access	G3F_G3R-MoHP_2022_051_MYSO	PAIRED	PCR	METAGENOMIC	bat gut metagenome	ILLUMINA	2024-03-26T00:00:00Z	2024-03-26T16:10:00Z	1	G3F_G3R-MoHP_2022_051_MYSO	SRP497945	G3F_G3R-MoHP_2022_051_MYSO	18s rRNA metagenome using primers targeting eukaryotic parasites
SRR28463345	AMPLICON	500	AGCAGTACTC	124367500	PRJNA1092112	SAMN40620636	MIMARKS.survey,MIGS/MIMS/MIMARKS.host-associated	44910400	UNIVERSITY OF ILLINOIS URBANA-CHAMPAIGN	restricted access	public	fastq,run.zq,sra	gs,ncbi,s3	gs.US,ncbi.public,s3.us-east-1	restricted access	restricted access	restricted access	SRX24066760	uncalculated	uncalculated	restricted access	fecal sample	Myotis sodalis	MoHP_2022_054_MYSO	Illumina MiSeq	restricted access	G3F_G3R-MoHP_2022_054_MYSO	PAIRED	PCR	METAGENOMIC	bat gut metagenome	ILLUMINA	2024-03-26T00:00:00Z	2024-03-26T16:10:00Z	1	G3F_G3R-MoHP_2022_054_MYSO	SRP497945	G3F_G3R-MoHP_2022_054_MYSO	18s rRNA metagenome using primers targeting eukaryotic parasites
SRR28463344	AMPLICON	500	AGAGTCGCGT	143093500	PRJNA1092112	SAMN40620637	MIMARKS.survey,MIGS/MIMS/MIMARKS.host-associated	51628123	UNIVERSITY OF ILLINOIS URBANA-CHAMPAIGN	restricted access	public	fastq,run.zq,sra	gs,ncbi,s3	gs.US,ncbi.public,s3.us-east-1	restricted access	restricted access	restricted access	SRX24066761	uncalculated	uncalculated	restricted access	fecal sample	Myotis sodalis	MoHP_2022_055_MYSO	Illumina MiSeq	restricted access	G3F_G3R-MoHP_2022_055_MYSO	PAIRED	PCR	METAGENOMIC	bat gut metagenome	ILLUMINA	2024-03-26T00:00:00Z	2024-03-26T16:10:00Z	1	G3F_G3R-MoHP_2022_055_MYSO	SRP497945	G3F_G3R-MoHP_2022_055_MYSO	18s rRNA metagenome using primers targeting eukaryotic parasites
SRR28463343	AMPLICON	500	GATATATGTC	93644000	PRJNA1092112	SAMN40620638	MIMARKS.survey,MIGS/MIMS/MIMARKS.host-associated	33548363	UNIVERSITY OF ILLINOIS URBANA-CHAMPAIGN	restricted access	public	fastq,run.zq,sra	gs,ncbi,s3	gs.US,ncbi.public,s3.us-east-1	restricted access	restricted access	restricted access	SRX24066762	uncalculated	uncalculated	restricted access	fecal sample	Myotis sodalis	MoHP_2022_057_MYSO	Illumina MiSeq	restricted access	G3F_G3R-MoHP_2022_057_MYSO	PAIRED	PCR	METAGENOMIC	bat gut metagenome	ILLUMINA	2024-03-26T00:00:00Z	2024-03-26T16:11:00Z	1	G3F_G3R-MoHP_2022_057_MYSO	SRP497945	G3F_G3R-MoHP_2022_057_MYSO	18s rRNA metagenome using primers targeting eukaryotic parasites
SRR28463342	AMPLICON	500	ATCATATCTC	151917500	PRJNA1092112	SAMN40620639	MIMARKS.survey,MIGS/MIMS/MIMARKS.host-associated	53941959	UNIVERSITY OF ILLINOIS URBANA-CHAMPAIGN	restricted access	public	fastq,run.zq,sra	gs,ncbi,s3	gs.US,ncbi.public,s3.us-east-1	restricted access	restricted access	restricted access	SRX24066763	uncalculated	uncalculated	restricted access	fecal sample	Myotis sodalis	MoHP_2022_058_MYSO	Illumina MiSeq	restricted access	G3F_G3R-MoHP_2022_058_MYSO	PAIRED	PCR	METAGENOMIC	bat gut metagenome	ILLUMINA	2024-03-26T00:00:00Z	2024-03-26T16:10:00Z	1	G3F_G3R-MoHP_2022_058_MYSO	SRP497945	G3F_G3R-MoHP_2022_058_MYSO	18s rRNA metagenome using primers targeting eukaryotic parasites
SRR28463340	AMPLICON	500	CAGCATCTAG	134061000	PRJNA1092112	SAMN40620640	MIMARKS.survey,MIGS/MIMS/MIMARKS.host-associated	48321011	UNIVERSITY OF ILLINOIS URBANA-CHAMPAIGN	restricted access	public	fastq,run.zq,sra	gs,ncbi,s3	gs.US,ncbi.public,s3.us-east-1	restricted access	restricted access	restricted access	SRX24066765	uncalculated	uncalculated	restricted access	fecal sample	Myotis sodalis	MoHP_2022_059_MYSO	Illumina MiSeq	restricted access	G3F_G3R-MoHP_2022_059_MYSO	PAIRED	PCR	METAGENOMIC	bat gut metagenome	ILLUMINA	2024-03-26T00:00:00Z	2024-03-26T16:10:00Z	1	G3F_G3R-MoHP_2022_059_MYSO	SRP497945	G3F_G3R-MoHP_2022_059_MYSO	18s rRNA metagenome using primers targeting eukaryotic parasites
SRR28463339	AMPLICON	500	AGAGATATCA	128844500	PRJNA1092112	SAMN40620641	MIMARKS.survey,MIGS/MIMS/MIMARKS.host-associated	45994691	UNIVERSITY OF ILLINOIS URBANA-CHAMPAIGN	restricted access	public	fastq,run.zq,sra	gs,ncbi,s3	gs.US,ncbi.public,s3.us-east-1	restricted access	restricted access	restricted access	SRX24066766	uncalculated	uncalculated	restricted access	fecal sample	Myotis sodalis	MoHP_2022_061_MYSO	Illumina MiSeq	restricted access	G3F_G3R-MoHP_2022_061_MYSO	PAIRED	PCR	METAGENOMIC	bat gut metagenome	ILLUMINA	2024-03-26T00:00:00Z	2024-03-26T16:10:00Z	1	G3F_G3R-MoHP_2022_061_MYSO	SRP497945	G3F_G3R-MoHP_2022_061_MYSO	18s rRNA metagenome using primers targeting eukaryotic parasites
SRR28463338	AMPLICON	500	ATCTAGATCA	131188500	PRJNA1092112	SAMN40620642	MIMARKS.survey,MIGS/MIMS/MIMARKS.host-associated	46850464	UNIVERSITY OF ILLINOIS URBANA-CHAMPAIGN	restricted access	public	fastq,run.zq,sra	gs,ncbi,s3	gs.US,ncbi.public,s3.us-east-1	restricted access	restricted access	restricted access	SRX24066767	uncalculated	uncalculated	restricted access	fecal sample	Myotis sodalis	MoHP_2022_063_MYSO	Illumina MiSeq	restricted access	G3F_G3R-MoHP_2022_063_MYSO	PAIRED	PCR	METAGENOMIC	bat gut metagenome	ILLUMINA	2024-03-26T00:00:00Z	2024-03-26T16:10:00Z	1	G3F_G3R-MoHP_2022_063_MYSO	SRP497945	G3F_G3R-MoHP_2022_063_MYSO	18s rRNA metagenome using primers targeting eukaryotic parasites
SRR28463337	AMPLICON	500	TCTACGACAT	156008000	PRJNA1092112	SAMN40620643	MIMARKS.survey,MIGS/MIMS/MIMARKS.host-associated	56159385	UNIVERSITY OF ILLINOIS URBANA-CHAMPAIGN	restricted access	public	fastq,run.zq,sra	gs,ncbi,s3	gs.US,ncbi.public,s3.us-east-1	restricted access	restricted access	restricted access	SRX24066768	uncalculated	uncalculated	restricted access	fecal sample	Myotis sodalis	MoHP_2022_064_MYSO	Illumina MiSeq	restricted access	G3F_G3R-MoHP_2022_064_MYSO	PAIRED	PCR	METAGENOMIC	bat gut metagenome	ILLUMINA	2024-03-26T00:00:00Z	2024-03-26T16:10:00Z	1	G3F_G3R-MoHP_2022_064_MYSO	SRP497945	G3F_G3R-MoHP_2022_064_MYSO	18s rRNA metagenome using primers targeting eukaryotic parasites
SRR28463336	AMPLICON	500	TAGTACTAGA	121199500	PRJNA1092112	SAMN40620644	MIMARKS.survey,MIGS/MIMS/MIMARKS.host-associated	43780756	UNIVERSITY OF ILLINOIS URBANA-CHAMPAIGN	restricted access	public	fastq,run.zq,sra	gs,ncbi,s3	gs.US,ncbi.public,s3.us-east-1	restricted access	restricted access	restricted access	SRX24066769	uncalculated	uncalculated	restricted access	fecal sample	Myotis sodalis	MoHP_2022_067_MYSO	Illumina MiSeq	restricted access	G3F_G3R-MoHP_2022_067_MYSO	PAIRED	PCR	METAGENOMIC	bat gut metagenome	ILLUMINA	2024-03-26T00:00:00Z	2024-03-26T16:10:00Z	1	G3F_G3R-MoHP_2022_067_MYSO	SRP497945	G3F_G3R-MoHP_2022_067_MYSO	18s rRNA metagenome using primers targeting eukaryotic parasites
SRR28463335	AMPLICON	500	AGTAGATCAT	150700500	PRJNA1092112	SAMN40620645	MIMARKS.survey,MIGS/MIMS/MIMARKS.host-associated	53665665	UNIVERSITY OF ILLINOIS URBANA-CHAMPAIGN	restricted access	public	fastq,run.zq,sra	gs,ncbi,s3	gs.US,ncbi.public,s3.us-east-1	restricted access	restricted access	restricted access	SRX24066770	uncalculated	uncalculated	restricted access	fecal sample	Myotis sodalis	MoHP_2022_068_MYSO	Illumina MiSeq	restricted access	G3F_G3R-MoHP_2022_068_MYSO	PAIRED	PCR	METAGENOMIC	bat gut metagenome	ILLUMINA	2024-03-26T00:00:00Z	2024-03-26T16:10:00Z	1	G3F_G3R-MoHP_2022_068_MYSO	SRP497945	G3F_G3R-MoHP_2022_068_MYSO	18s rRNA metagenome using primers targeting eukaryotic parasites
SRR28463334	AMPLICON	500	CGAGACGACA	129683000	PRJNA1092112	SAMN40620646	MIMARKS.survey,MIGS/MIMS/MIMARKS.host-associated	46833648	UNIVERSITY OF ILLINOIS URBANA-CHAMPAIGN	restricted access	public	fastq,run.zq,sra	gs,ncbi,s3	gs.US,ncbi.public,s3.us-east-1	restricted access	restricted access	restricted access	SRX24066771	uncalculated	uncalculated	restricted access	fecal sample	Myotis sodalis	MoHP_2022_071_MYSO	Illumina MiSeq	restricted access	G3F_G3R-MoHP_2022_071_MYSO	PAIRED	PCR	METAGENOMIC	bat gut metagenome	ILLUMINA	2024-03-26T00:00:00Z	2024-03-26T16:10:00Z	1	G3F_G3R-MoHP_2022_071_MYSO	SRP497945	G3F_G3R-MoHP_2022_071_MYSO	18s rRNA metagenome using primers targeting eukaryotic parasites
SRR28463333	AMPLICON	500	ATGCTGCGCT	143133500	PRJNA1092112	SAMN40620647	MIMARKS.survey,MIGS/MIMS/MIMARKS.host-associated	51145029	UNIVERSITY OF ILLINOIS URBANA-CHAMPAIGN	restricted access	public	fastq,run.zq,sra	gs,ncbi,s3	gs.US,ncbi.public,s3.us-east-1	restricted access	restricted access	restricted access	SRX24066772	uncalculated	uncalculated	restricted access	fecal sample	Myotis sodalis	MoHP_2022_073_MYSO	Illumina MiSeq	restricted access	G3F_G3R-MoHP_2022_073_MYSO	PAIRED	PCR	METAGENOMIC	bat gut metagenome	ILLUMINA	2024-03-26T00:00:00Z	2024-03-26T16:10:00Z	1	G3F_G3R-MoHP_2022_073_MYSO	SRP497945	G3F_G3R-MoHP_2022_073_MYSO	18s rRNA metagenome using primers targeting eukaryotic parasites
SRR28463332	AMPLICON	500	ATCGCATAGA	166425500	PRJNA1092112	SAMN40620648	MIMARKS.survey,MIGS/MIMS/MIMARKS.host-associated	59465867	UNIVERSITY OF ILLINOIS URBANA-CHAMPAIGN	restricted access	public	fastq,run.zq,sra	gs,ncbi,s3	gs.US,ncbi.public,s3.us-east-1	restricted access	restricted access	restricted access	SRX24066773	uncalculated	uncalculated	restricted access	fecal sample	Myotis sodalis	MoHP_2022_074_MYSO	Illumina MiSeq	restricted access	G3F_G3R-MoHP_2022_074_MYSO	PAIRED	PCR	METAGENOMIC	bat gut metagenome	ILLUMINA	2024-03-26T00:00:00Z	2024-03-26T16:10:00Z	1	G3F_G3R-MoHP_2022_074_MYSO	SRP497945	G3F_G3R-MoHP_2022_074_MYSO	18s rRNA metagenome using primers targeting eukaryotic parasites
SRR28463331	AMPLICON	500	TTGTTGCTGT	216478500	PRJNA1092112	SAMN40620649	MIMARKS.survey,MIGS/MIMS/MIMARKS.host-associated	76987474	UNIVERSITY OF ILLINOIS URBANA-CHAMPAIGN	restricted access	public	fastq,run.zq,sra	gs,ncbi,s3	gs.US,ncbi.public,s3.us-east-1	restricted access	restricted access	restricted access	SRX24066774	uncalculated	uncalculated	restricted access	fecal sample	Myotis sodalis	MoHP_2022_075_MYSO	Illumina MiSeq	restricted access	G3F_G3R-MoHP_2022_075_MYSO	PAIRED	PCR	METAGENOMIC	bat gut metagenome	ILLUMINA	2024-03-26T00:00:00Z	2024-03-26T16:10:00Z	1	G3F_G3R-MoHP_2022_075_MYSO	SRP497945	G3F_G3R-MoHP_2022_075_MYSO	18s rRNA metagenome using primers targeting eukaryotic parasites
SRR28463329	AMPLICON	500	GGTCAGTGTA	217499000	PRJNA1092112	SAMN40620650	MIMARKS.survey,MIGS/MIMS/MIMARKS.host-associated	79074107	UNIVERSITY OF ILLINOIS URBANA-CHAMPAIGN	restricted access	public	fastq,run.zq,sra	gs,ncbi,s3	gs.US,ncbi.public,s3.us-east-1	restricted access	restricted access	restricted access	SRX24066776	uncalculated	uncalculated	restricted access	fecal sample	Myotis sodalis	MoHP_2022_076_MYSO	Illumina MiSeq	restricted access	G3F_G3R-MoHP_2022_076_MYSO	PAIRED	PCR	METAGENOMIC	bat gut metagenome	ILLUMINA	2024-03-26T00:00:00Z	2024-03-26T16:10:00Z	1	G3F_G3R-MoHP_2022_076_MYSO	SRP497945	G3F_G3R-MoHP_2022_076_MYSO	18s rRNA metagenome using primers targeting eukaryotic parasites
SRR28463328	AMPLICON	500	CTCTTAGTTC	174578500	PRJNA1092112	SAMN40620651	MIMARKS.survey,MIGS/MIMS/MIMARKS.host-associated	61837237	UNIVERSITY OF ILLINOIS URBANA-CHAMPAIGN	restricted access	public	fastq,run.zq,sra	gs,ncbi,s3	gs.US,ncbi.public,s3.us-east-1	restricted access	restricted access	restricted access	SRX24066777	uncalculated	uncalculated	restricted access	fecal sample	Myotis sodalis	MoHP_2022_077_MYSO	Illumina MiSeq	restricted access	G3F_G3R-MoHP_2022_077_MYSO	PAIRED	PCR	METAGENOMIC	bat gut metagenome	ILLUMINA	2024-03-26T00:00:00Z	2024-03-26T16:10:00Z	1	G3F_G3R-MoHP_2022_077_MYSO	SRP497945	G3F_G3R-MoHP_2022_077_MYSO	18s rRNA metagenome using primers targeting eukaryotic parasites
SRR28463327	AMPLICON	500	TACTAGGATC	188798500	PRJNA1092112	SAMN40620652	MIMARKS.survey,MIGS/MIMS/MIMARKS.host-associated	67146320	UNIVERSITY OF ILLINOIS URBANA-CHAMPAIGN	restricted access	public	fastq,run.zq,sra	gs,ncbi,s3	gs.US,ncbi.public,s3.us-east-1	restricted access	restricted access	restricted access	SRX24066778	uncalculated	uncalculated	restricted access	fecal sample	Myotis sodalis	MoHP_2022_078_MYSO	Illumina MiSeq	restricted access	G3F_G3R-MoHP_2022_078_MYSO	PAIRED	PCR	METAGENOMIC	bat gut metagenome	ILLUMINA	2024-03-26T00:00:00Z	2024-03-26T16:10:00Z	1	G3F_G3R-MoHP_2022_078_MYSO	SRP497945	G3F_G3R-MoHP_2022_078_MYSO	18s rRNA metagenome using primers targeting eukaryotic parasites
SRR28463326	AMPLICON	500	TGGTGCTGGA	177253500	PRJNA1092112	SAMN40620653	MIMARKS.survey,MIGS/MIMS/MIMARKS.host-associated	63720527	UNIVERSITY OF ILLINOIS URBANA-CHAMPAIGN	restricted access	public	fastq,run.zq,sra	gs,ncbi,s3	gs.US,ncbi.public,s3.us-east-1	restricted access	restricted access	restricted access	SRX24066779	uncalculated	uncalculated	restricted access	fecal sample	Myotis sodalis	MoHP_2022_080_MYSO	Illumina MiSeq	restricted access	G3F_G3R-MoHP_2022_080_MYSO	PAIRED	PCR	METAGENOMIC	bat gut metagenome	ILLUMINA	2024-03-26T00:00:00Z	2024-03-26T16:10:00Z	1	G3F_G3R-MoHP_2022_080_MYSO	SRP497945	G3F_G3R-MoHP_2022_080_MYSO	18s rRNA metagenome using primers targeting eukaryotic parasites
SRR28463233	AMPLICON	500	TTCTGTTGCC	192516500	PRJNA1092112	SAMN40620654	MIMARKS.survey,MIGS/MIMS/MIMARKS.host-associated	68046502	UNIVERSITY OF ILLINOIS URBANA-CHAMPAIGN	restricted access	public	fastq,run.zq,sra	gs,ncbi,s3	gs.US,ncbi.public,s3.us-east-1	restricted access	restricted access	restricted access	SRX24066780	uncalculated	uncalculated	restricted access	fecal sample	Myotis sodalis	MoHP_2022_082_MYSO	Illumina MiSeq	restricted access	G3F_G3R-MoHP_2022_082_MYSO	PAIRED	PCR	METAGENOMIC	bat gut metagenome	ILLUMINA	2024-03-26T00:00:00Z	2024-03-26T16:03:00Z	1	G3F_G3R-MoHP_2022_082_MYSO	SRP497945	G3F_G3R-MoHP_2022_082_MYSO	18s rRNA metagenome using primers targeting eukaryotic parasites
SRR28463232	AMPLICON	500	GTGTGGTTGT	230024000	PRJNA1092112	SAMN40620655	MIMARKS.survey,MIGS/MIMS/MIMARKS.host-associated	81662710	UNIVERSITY OF ILLINOIS URBANA-CHAMPAIGN	restricted access	public	fastq,run.zq,sra	gs,ncbi,s3	gs.US,ncbi.public,s3.us-east-1	restricted access	restricted access	restricted access	SRX24066277	uncalculated	uncalculated	restricted access	fecal sample	Myotis sodalis	MoHP_2022_083_MYSO	Illumina MiSeq	restricted access	G3F_G3R-MoHP_2022_083_MYSO	PAIRED	PCR	METAGENOMIC	bat gut metagenome	ILLUMINA	2024-03-26T00:00:00Z	2024-03-26T16:03:00Z	1	G3F_G3R-MoHP_2022_083_MYSO	SRP497945	G3F_G3R-MoHP_2022_083_MYSO	18s rRNA metagenome using primers targeting eukaryotic parasites
SRR28463231	AMPLICON	500	GTAATGGAGT	166112000	PRJNA1092112	SAMN40620656	MIMARKS.survey,MIGS/MIMS/MIMARKS.host-associated	59418352	UNIVERSITY OF ILLINOIS URBANA-CHAMPAIGN	restricted access	public	fastq,run.zq,sra	gs,ncbi,s3	gs.US,ncbi.public,s3.us-east-1	restricted access	restricted access	restricted access	SRX24066278	uncalculated	uncalculated	restricted access	fecal sample	Myotis sodalis	MoHP_2022_086_MYSO	Illumina MiSeq	restricted access	G3F_G3R-MoHP_2022_086_MYSO	PAIRED	PCR	METAGENOMIC	bat gut metagenome	ILLUMINA	2024-03-26T00:00:00Z	2024-03-26T16:03:00Z	1	G3F_G3R-MoHP_2022_086_MYSO	SRP497945	G3F_G3R-MoHP_2022_086_MYSO	18s rRNA metagenome using primers targeting eukaryotic parasites
SRR28463230	AMPLICON	500	GGATAGGATC	187938500	PRJNA1092112	SAMN40620657	MIMARKS.survey,MIGS/MIMS/MIMARKS.host-associated	66929935	UNIVERSITY OF ILLINOIS URBANA-CHAMPAIGN	restricted access	public	fastq,run.zq,sra	gs,ncbi,s3	gs.US,ncbi.public,s3.us-east-1	restricted access	restricted access	restricted access	SRX24066279	uncalculated	uncalculated	restricted access	fecal sample	Myotis sodalis	MoHP_2022_087_MYSO	Illumina MiSeq	restricted access	G3F_G3R-MoHP_2022_087_MYSO	PAIRED	PCR	METAGENOMIC	bat gut metagenome	ILLUMINA	2024-03-26T00:00:00Z	2024-03-26T16:03:00Z	1	G3F_G3R-MoHP_2022_087_MYSO	SRP497945	G3F_G3R-MoHP_2022_087_MYSO	18s rRNA metagenome using primers targeting eukaryotic parasites
SRR28463229	AMPLICON	500	GTCTCAATGT	158218500	PRJNA1092112	SAMN40620658	MIMARKS.survey,MIGS/MIMS/MIMARKS.host-associated	56444220	UNIVERSITY OF ILLINOIS URBANA-CHAMPAIGN	restricted access	public	fastq,run.zq,sra	gs,ncbi,s3	gs.US,ncbi.public,s3.us-east-1	restricted access	restricted access	restricted access	SRX24066280	uncalculated	uncalculated	restricted access	fecal sample	Myotis sodalis	MoHP_2022_089_MYSO	Illumina MiSeq	restricted access	G3F_G3R-MoHP_2022_089_MYSO	PAIRED	PCR	METAGENOMIC	bat gut metagenome	ILLUMINA	2024-03-26T00:00:00Z	2024-03-26T16:03:00Z	1	G3F_G3R-MoHP_2022_089_MYSO	SRP497945	G3F_G3R-MoHP_2022_089_MYSO	18s rRNA metagenome using primers targeting eukaryotic parasites
SRR28463228	AMPLICON	500	TATGGTAAGG	147263000	PRJNA1092112	SAMN40620659	MIMARKS.survey,MIGS/MIMS/MIMARKS.host-associated	52627373	UNIVERSITY OF ILLINOIS URBANA-CHAMPAIGN	restricted access	public	fastq,run.zq,sra	gs,ncbi,s3	gs.US,ncbi.public,s3.us-east-1	restricted access	restricted access	restricted access	SRX24066281	uncalculated	uncalculated	restricted access	fecal sample	Myotis sodalis	MoHP_2022_090_MYSO	Illumina MiSeq	restricted access	G3F_G3R-MoHP_2022_090_MYSO	PAIRED	PCR	METAGENOMIC	bat gut metagenome	ILLUMINA	2024-03-26T00:00:00Z	2024-03-26T16:03:00Z	1	G3F_G3R-MoHP_2022_090_MYSO	SRP497945	G3F_G3R-MoHP_2022_090_MYSO	18s rRNA metagenome using primers targeting eukaryotic parasites
